# Supplementary material for: Tau interactome mapping based identification of Otub1 as Tau deubiquitinase involved in accumulation of pathological Tau forms in vitro and in vivo
Source: Acta Neuropathol. 2017 Jan 12;133(5):731–49. doi: 10.1007/s00401-016-1663-9 (PMC5390007; doi:10.1007/s00401-016-1663-9)
Supplement: Supplementary file 4 — Supplementary material 4 (XLSX 83 kb) [file 401_2016_1663_MOESM4_ESM.xlsx]

## Sheet: Sup Table1
Table S1
Table lists all proteins enriched in anti-Tau immunoprecipitations with significant fold change between anti-Tau and control antibody immunoprecipitations (P<0.01)
Proteins were quantified if identified with at least 4 unique spectra
aver. FC vs Cl IP	average fold change between anti-Tau and control antibody immunoprecipitations								Antibody 1	anti-Tau5
FC vs Cl IP	fold change between anti-Tau and control antibody immunoprecipitations								Antibody 2	anti-Tau21
FC Low P<0.025	fold change, lower confidence interval value (P<0.025)								Antibody 3	anti-Tau24
FC High P<0.025	fold change, upper confidence interval value (P<0.025)
SD log2 FC	standard Deviation of log2(fold change)								Experiment 1	antibody 1	antibody 3	antibody 2	control
SSMq X1	number of spectrum-to-sequence matches used for quantification for experiment 1								Experiment 2	antibody 1	antibody 3	antibody 2	control
UPM X1	unique peptide matches identified in experiment 1								Experiment 3		antibody 3	antibody 2	control
Tau interactors reported in the literature are in bold									Experiment 4	antibody 3	antibody 3	control	control
			Antibody 1						Antibody 2						Antibody 3
protein	clustername	aver. FC vs Cl IP	Pvalue	FC vs Cl IP	FC Low P<0.025	FC High P<0.025	log2 FC	SD log2 FC	Pvalue	FC vs Cl IP	FC Low P<0.025	FC High P<0.025	log2 FC	SD log2 FC	Pvalue	FC vs Cl IP	FC Low P<0.025	FC High P<0.025	log2 FC	SD log2 FC	SSMq X1	UPM X1	SSMq X2	UPM X2	SSMq X3	UPM X3	SSMq X4	UPM X4	Description
IPI00649104.1	MAPT	12.8308	< 1E-15	10.2204	9.7272	10.7386	3.35338	0.0364068	< 1E-15	11.0301	10.5511	11.5308	3.46337	0.03268	< 1E-15	17.242	16.5651	17.9465	4.10785	0.0294772	530	63	1121	89	671	69	532	62	microtubule-associated protein tau
IPI00396671.1	ABCF1	11.7515		NA					3.88578e-12	7.74354	4.96447	12.0783	2.95299	0.327221	< 1E-15	15.7595	10.6712	23.2742	3.97815	0.286992	2	2	6	6	14	10	6	6	ATP-binding cassette, sub-family F (GCN20), member 1
IPI00131287.2	NECAB2	10.9461	0.00069744	13.8104	8.90385	21.4207	3.78768	0.323088	0.00108357	9.19541	5.92848	14.2626	3.20091	0.323088	0.00090274	9.83259	6.33928	15.2509	3.29757	0.323088			4	4			1	1	N-terminal EF-hand calcium binding protein 2
IPI00121949.1	LANCL2	10.2505	1.76069e-05	8.86049	6.23662	12.5883	3.14739	0.258481	7.99855e-06	10.8756	7.65499	15.4512	3.44302	0.258481	6.73794e-06	11.0155	7.75345	15.6499	3.46146	0.258481	3	3	5	5	1	1			LanC lantibiotic synthetase component C-like 2
IPI00461286.1	PPM1E	9.79574		NA						NA					0.00442577	9.79574	3.5891	26.7355	3.29215	0.739047	1	1	5	5	3	3			protein phosphatase, Mg2+/Mn2+ dependent, 1E
IPI00222509.1	RCC2	9.13527		NA						NA					0.00755675	9.13527	4.15166	20.1011	3.19145	0.580488			4	4					regulator of chromosome condensation 2
IPI00469987.3	GDA	9.06122	0.000746047	7.52007	4.09871	13.7974	2.91075	0.446723	0.000312646	9.64824	5.25864	17.702	3.27027	0.446723	0.000268832	10.0153	5.45872	18.3756	3.32414	0.446723	2	2	5	5					guanine deaminase
IPI00331339.3	DCTN3	8.79259	< 1E-15	8.60752	6.86177	10.7974	3.1056	0.166845	< 1E-15	7.9079	6.44345	9.7052	2.9833	0.150746	< 1E-15	9.86234	8.14294	11.9448	3.30193	0.14101	11	10	9	8	8	7	4	4	dynactin 3 (p22)
IPI00654054.1	TXNL1	8.69942	1.05093e-07	7.77544	5.5385	10.9159	2.95893	0.249709	6.13376e-08	8.15146	5.80634	11.4438	3.02706	0.249709	1.57856e-08	10.1714	7.24513	14.2795	3.34644	0.249709	3	3	7	6			1	1	thioredoxin-like 1
IPI00466610.5	MAP2K1	8.1143	0.00137739	6.19119	2.97005	12.9058	2.63022	0.540679	0.000198114	10.2728	4.92807	21.4141	3.36076	0.540679	0.00046574	7.87893	3.77969	16.424	2.978	0.540679	3	3	6	5			2	1	mitogen-activated protein kinase kinase 1
IPI00853924.1	YWHAQ	8.05316	< 1E-15	7.30685	5.78333	9.23171	2.86925	0.172117	< 1E-15	6.87183	5.60612	8.4233	2.78069	0.149843	< 1E-15	9.9808	8.33795	11.9473	3.31916	0.132379	22	11	20	8	22	11	18	13	14-3-3 theta
IPI00116112.3	DCTN2	7.9605	< 1E-15	7.10783	5.1089	9.88887	2.82941	0.243059	< 1E-15	7.01249	5.34008	9.20867	2.80993	0.200543	< 1E-15	9.76118	7.58057	12.5691	3.28706	0.186096	5	5	12	8	14	13	5	5	dynactin 2 (p50)
IPI00133208.3	HSPA1A	7.42965		NA					0.00303804	5.45697	2.48599	11.9785	2.4481	0.578714	0.000419716	9.40232	4.28334	20.639	3.23302	0.578714					6	6	1	1	heat shock 70kDa protein 1A
IPI00845581.1	DPYSL4	7.38842	0.000292111	6.82527	3.39809	13.709	2.77089	0.513349	0.000169349	7.3892	3.67885	14.8417	2.88542	0.513349	0.000114165	7.95081	3.95846	15.9697	2.9911	0.513349	1	1	7	4	3	3	2	2	dihydropyrimidinase-like 4
IPI00116331.1	SGTA	7.29486	0.000266744	7.71071	4.61127	12.8934	2.94686	0.378418	0.000472873	5.97607	3.57389	9.99285	2.5792	0.378418	0.000169031	8.19781	4.90257	13.7079	3.03524	0.378418	3	3	5	5			1	1	small glutamine-rich tetratricopeptide repeat (TPR)-containing, alpha
IPI00283511.1	PDXK	7.16695	3.80936e-05	5.10025	3.78911	6.8651	2.35057	0.218731	5.59302e-06	8.4737	6.29532	11.4059	3.08299	0.218731	5.99044e-06	7.9269	5.88909	10.6699	2.98676	0.218731	3	3	5	5	3	3			pyridoxal (pyridoxine, vitamin B6) kinase
IPI00154004.1	OTUB1	7.0512	9.9089e-05	5.19769	2.65655	10.1696	2.37787	0.494041	1.87452e-07	7.01419	4.08892	12.0323	2.81028	0.397224	2.89201e-10	8.94171	5.71599	13.9878	3.16055	0.329361			6	4	5	5	5	5	OTU domain, ubiquitin aldehyde binding 1
IPI00123802.5	HSPH1	7.04524	< 1E-15	7.10758	6.24561	8.08852	2.82936	0.0951616	< 1E-15	5.59982	5.01758	6.24963	2.48538	0.0808111	< 1E-15	8.42831	7.59597	9.35185	3.07524	0.076535	42	25	45	30	61	33	17	14	heat shock 105kDa/110kDa protein 1
IPI00788462.1	C1QC	6.93184		NA					1.97159e-06	8.21861	4.71294	14.3319	3.03889	0.40932	7.48716e-07	5.64507	3.66944	8.68439	2.49699	0.317058	1	1	2	1	6	2	4	2	complement component 1, q subcomponent, C chain
IPI00114647.9	DHPS	6.868	1.06727e-13	7.60413	4.97548	11.6215	2.92678	0.312218	2.39854e-14	5.71492	4.01385	8.13691	2.51473	0.260075	< 1E-15	7.28496	5.28657	10.0388	2.86492	0.236014	7	6	9	8	12	8	6	4	deoxyhypusine synthase
IPI00317710.1	HSPA4L	6.75383	< 1E-15	7.66914	6.38462	9.21208	2.93906	0.13493	< 1E-15	5.10171	4.39687	5.91953	2.35098	0.10944	< 1E-15	7.49065	6.52137	8.604	2.90509	0.101998	33	28	29	25	57	26	18	15	heat shock 70kDa protein 4-like
IPI00126551.1	DIRAS2	6.60793		NA					1.91467e-05	8.68592	4.21234	17.9105	3.11868	0.532682	0.00090274	4.52995	2.19685	9.34083	2.17949	0.532682	5	4	6	4	2	2			DIRAS family, GTP-binding RAS-like 2
IPI00121788.1	PRDX1	6.60284	< 1E-15	4.34185	3.35548	5.61818	2.11831	0.18969	< 1E-15	6.59576	5.36832	8.10383	2.72154	0.151565	< 1E-15	8.8709	7.37506	10.6701	3.14908	0.135931	10	7	9	7	18	10	9	5	peroxiredoxin 1
IPI00223759.2	VPS26B	6.57755	0.000172145	6.72567	4.3107	10.4936	2.74968	0.327427	0.000151429	6.53895	4.19102	10.2023	2.70906	0.327427	0.000145584	6.46801	4.14555	10.0916	2.69332	0.327427	3	3	5	5	1	1	1	1	vacuolar protein sorting 26 homolog B
IPI00119058.1	GRB2	6.27314		NA					1.68765e-05	6.26468	3.44368	11.3966	2.64724	0.440455	1.46914e-05	6.2816	3.45298	11.4274	2.65113	0.440455			6	6	5	5	2	2	growth factor receptor-bound protein 2
IPI00660374.1	CBX3	6.24723		NA					0.00488863	6.27127	2.79811	14.0555	2.64876	0.594033	0.00448154	6.2232	2.77666	13.9477	2.63766	0.594033			5	5			1	1	chromobox homolog 3
IPI00310091.8	PPP2R1A	6.23546	< 1E-15	6.67868	5.02829	8.87077	2.73956	0.208927	< 1E-15	5.38665	4.14342	7.00291	2.42939	0.193146	< 1E-15	6.64104	5.19026	8.49734	2.73141	0.181429	13	11	10	7	7	5	4	4	protein phosphatase 2, regulatory subunit A, alpha
IPI00420725.4	CAMK2A	6.15041	5.5817e-05	4.431	2.52916	7.76296	2.14763	0.412742	1.15348e-07	6.31625	3.95104	10.0974	2.65907	0.345325	1.53662e-08	7.70397	4.81911	12.3158	2.9456	0.345325			7	7	6	4	2	2	calcium/calmodulin-dependent protein kinase II alpha
IPI00380436.1	ACTN1	6.14951	1.56185e-10	6.32042	4.06433	9.82885	2.66002	0.325002	1.69309e-15	5.49858	4.08682	7.39801	2.45906	0.218408	< 1E-15	6.62953	4.9274	8.91964	2.72891	0.218408			7	7	17	12	1	1	actinin, alpha 1
IPI00869430.1	CAP1	6.03947	0.00717478	5.58293	3.17086	9.82986	2.48102	0.416402	0.00472705	6.60867	3.75344	11.6359	2.72436	0.416402	0.00513903	5.92682	3.36618	10.4353	2.56726	0.416402			4	4	1	1			CAP, adenylate cyclase-associated protein 1
IPI00113895.1	ACTR1A	5.96674	2.70473e-12	6.23569	4.54585	8.5537	2.64055	0.232652	7.43682e-13	4.90008	3.76694	6.37409	2.29281	0.193578	2.97857e-15	6.76443	5.20016	8.79926	2.75797	0.193578	4	4	5	4	8	6	2	2	ARP1 actin-related protein 1 homolog A, centractin alpha
IPI00130000.1	NPEPPS	5.9474	7.47902e-12	5.12085	3.47284	7.55092	2.35638	0.285851	< 1E-15	5.54871	4.11943	7.47389	2.47215	0.219238	< 1E-15	7.17263	5.32505	9.66124	2.8425	0.219238	5	5	10	10	21	17	3	3	aminopeptidase puromycin sensitive
IPI00469268.5	CCT8	5.93952	1.49403e-05	5.87947	3.35687	10.2978	2.55569	0.412536	2.94205e-06	5.67697	3.46302	9.30635	2.50512	0.363823	1.18008e-06	6.2621	3.81995	10.2656	2.64665	0.363823			7	7	4	3	3	3	chaperonin containing TCP1, subunit 8 (theta)
IPI00626790.3	GLUL	5.91878	< 1E-15	5.72806	4.94296	6.63787	2.51805	0.108507	< 1E-15	5.19361	4.57826	5.89166	2.37674	0.0928249	< 1E-15	6.83466	6.08608	7.67532	2.77287	0.0853865	23	14	51	20	47	20	22	13	glutamate-ammonia ligase
IPI00128071.7	USO1	5.83628		NA						NA					0.00751092	5.83628	3.11752	10.9261	2.54505	0.461556					4	4			USO1 vesicle docking protein homolog
IPI00169622.3	PHYHIP	5.82874	8.43229e-11	5.18828	3.73347	7.20998	2.37526	0.242214	9.23504e-15	5.98945	4.63329	7.74256	2.58242	0.188973	2.01449e-15	6.3085	4.8801	8.15499	2.6573	0.188973			7	5	9	4	1	1	phytanoyl-CoA 2-hydroxylase interacting protein
IPI00406447.3	DPYSL3	5.78808	1.81941e-05	4.73422	2.77616	8.0733	2.24313	0.392874	9.4632e-07	6.52903	3.82865	11.134	2.70687	0.392874	1.39008e-06	6.10099	3.57764	10.4041	2.60904	0.392874	1	1	11	8			3	3	dihydropyrimidinase-like 3
IPI00331182.4	GPD2	5.68694	< 1E-15	5.20192	4.33972	6.23542	2.37904	0.133389	< 1E-15	4.74219	4.08269	5.50823	2.24555	0.110221	< 1E-15	7.1167	6.18155	8.19332	2.83121	0.103694	21	15	21	15	35	20	10	9	glycerol-3-phosphate dehydrogenase 2 (mitochondrial)
IPI00111556.1	PPP2CB	5.63406	1.0118e-13	6.00377	4.3749	8.23911	2.58587	0.232969	4.91328e-14	5.25593	3.93704	7.01664	2.39395	0.212671	8.80985e-15	5.64247	4.22658	7.53267	2.49633	0.212671	7	4	8	7	6	6	3	3	protein phosphatase 2, catalytic subunit, beta isozyme
IPI00133903.1	HSPA9	5.63335	< 1E-15	5.07897	4.59218	5.61735	2.34454	0.0741606	< 1E-15	5.11766	4.69037	5.58388	2.35548	0.0641751	< 1E-15	6.70342	6.1876	7.26224	2.7449	0.0589369	69	36	81	40	87	39	44	30	heat shock 70kDa protein 9 (mortalin)
IPI00845652.1	OGDH	5.61951		NA						NA					0.00241612	5.61951	2.86977	11.004	2.49044	0.494647					5	5	3	3	oxoglutarate (alpha-ketoglutarate) dehydrogenase (lipoamide)
IPI00464296.5	EPB4 1L3	5.5716		NA					< 1E-15	3.38683	2.95986	3.87541	1.75994	0.0991894	< 1E-15	7.75636	6.89619	8.72383	2.95538	0.0865207	26	19	30	22	49	29	33	21	erythrocyte membrane protein band 4.1-like 3
IPI00227783.3	GPX4	5.49374	7.94389e-13	4.28834	3.16896	5.80312	2.10042	0.222658	3.52163e-14	4.26228	3.22575	5.63188	2.09163	0.205097	< 1E-15	7.9306	6.19499	10.1525	2.98743	0.181799	6	4	11	7	5	5	6	6	glutathione peroxidase 4 (phospholipid hydroperoxidase)
IPI00420870.4	OGT	5.4183	0.000107809	6.37415	3.28628	12.3635	2.67223	0.487643		NA					0.000165383	4.46244	2.51421	7.92034	2.15783	0.422311	6	6	3	3	4	4	3	3	O-linked N-acetylglucosamine (GlcNAc) transferase (UDP-N-acetylglucosamine:polypeptide-N-acetylglucosaminyl transferase)
IPI00395047.1	HOMER3	5.38808	0.00323537	5.53005	2.52065	12.1324	2.46729	0.578316		NA					0.00313197	5.2461	2.39122	11.5094	2.39125	0.578316			6	5					homer homolog 3
IPI00153990.1	ACTR1B	5.35335	1.79184e-13	5.6201	4.16739	7.57922	2.4906	0.220129	9.25556e-13	4.28472	3.2784	5.59993	2.0992	0.197046	< 1E-15	6.15523	4.83772	7.83156	2.62181	0.177289	6	6	6	5	5	4	4	4	ARP1 actin-related protein 1 homolog B, centractin beta
IPI00387494.1	HSPA2	5.3116	1.96209e-10	5.05873	3.61729	7.07455	2.33877	0.246869	3.44149e-12	4.33729	3.33871	5.63455	2.1168	0.192605	2.01449e-15	6.53879	5.03335	8.4945	2.70902	0.192605	1	1	7	7	9	8			heat shock 70kDa protein 2
IPI00119113.3	ATP6V1B2	5.27898	0.00129081	5.83581	3.24181	10.5054	2.54493	0.432721	0.0024202	4.64812	2.58204	8.3674	2.21665	0.432721	0.00138271	5.353	2.97361	9.63631	2.42035	0.432721	5	5	3	3					ATPase, H+ transporting, lysosomal 56/58kDa, V1 subunit B2
IPI00308938.6	CAPN2	5.24789		NA					0.00170914	4.70378	2.22081	9.96283	2.23382	0.552416	0.000540003	5.792	2.73459	12.2677	2.53406	0.552416			8	8					calpain 2, (m/II) large subunit
IPI00230005.3	PRKACA	5.22481	1.2073e-05	6.57447	5.22979	8.26489	2.71687	0.168429	7.27864e-05	3.62106	2.88044	4.5521	1.85641	0.168429	1.39673e-05	5.4789	4.3583	6.88763	2.45389	0.168429			4	2					protein kinase, cAMP-dependent, catalytic, alpha
IPI00127942.4	DSTN	5.20176		NA						NA					0.000994375	5.20176	3.18784	8.48799	2.379	0.360419	2	2	3	3	2	2	4	4	destrin (actin depolymerizing factor)
IPI00136134.1	NDRG2	5.15462	6.46671e-08	5.22786	3.3872	8.06875	2.38622	0.319452	4.39742e-08	5.25804	3.40676	8.11533	2.39453	0.319452	7.0333e-08	4.97798	3.2253	7.68308	2.31556	0.319452	6	5	9	6	3	3	2	2	NDRG family member 2
IPI00117910.3	PRDX2	5.13354	< 1E-15	3.64926	2.87571	4.63089	1.8676	0.17535	< 1E-15	4.93011	4.0784	5.95968	2.30162	0.139599	< 1E-15	6.82125	5.73027	8.11996	2.77004	0.128283	9	7	10	7	19	10	7	6	peroxiredoxin 2
IPI00321308.4	AARS	5.0812		NA					7.87653e-10	4.61171	3.33775	6.37191	2.2053	0.237972	4.58125e-11	5.5507	4.01735	7.6693	2.47267	0.237972			3	3	13	13			alanyl-tRNA synthetase
IPI00131535.1	LANCL1	5.028	1.21998e-05	5.52333	3.56274	8.56284	2.46554	0.322731	4.94582e-05	4.21766	2.72053	6.53865	2.07644	0.322731	9.8356e-06	5.34303	3.44644	8.28332	2.41766	0.322731	1	1	7	6	3	2	3	3	LanC lantibiotic synthetase component C-like 1
IPI00116283.1	CCT3	4.82566	0.00028576	4.97276	2.96641	8.33611	2.31405	0.380269	0.000352911	4.56337	2.7222	7.64983	2.1901	0.380269	0.000228358	4.94086	2.94738	8.28264	2.30476	0.380269	1	1	6	6					chaperonin containing TCP1, subunit 3 (gamma)
IPI00153317.3	ALDH1L1	4.77228	8.29282e-07	6.00018	3.56706	10.0929	2.58501	0.38279	1.02106e-06	3.84686	2.57135	5.75509	1.94368	0.296508	1.31557e-07	4.46978	2.98773	6.68701	2.16021	0.296508	3	3	6	6	8	7			aldehyde dehydrogenase 1 family, member L1
IPI00119663.3	MAPK1	4.40307	0.000252399	3.38173	2.00876	5.69311	1.75776	0.383396	1.79229e-07	4.42415	3.0007	6.52285	2.1454	0.285766	1.55353e-08	5.40334	3.66484	7.96654	2.43385	0.285766	2	2	5	4	8	7	3	3	mitogen-activated protein kinase 1
IPI00128904.1	PCBP1	4.26448	0.0039969	3.92467	2.23476	6.89247	1.97257	0.414515	0.00159479	4.91395	2.79807	8.62983	2.29688	0.414515	0.00311518	3.95483	2.25194	6.94543	1.98361	0.414515			5	5					poly(rC) binding protein 1
IPI00625588.1	TUFM	4.25747	1.85522e-06	3.83692	2.53099	5.81668	1.93995	0.306249	1.97076e-06	3.38342	2.3018	4.9733	1.75848	0.283531	2.36098e-09	5.55208	3.77718	8.16103	2.47303	0.283531	8	7	4	4	4	4	1	1	Tu translation elongation factor, mitochondrial
IPI00284806.8	HPRT1	4.24478		NA					8.91645e-06	3.26887	2.31345	4.61885	1.70879	0.254461	1.07526e-07	5.2207	3.69481	7.37676	2.38424	0.254461			4	4	6	4	1	1	hypoxanthine phosphoribosyltransferase 1
IPI00117350.1	TUBA4A	4.17738	5.02623e-14	3.80366	2.87802	5.02701	1.92739	0.205261	4.95539e-15	3.86256	2.95473	5.04931	1.94956	0.197209	< 1E-15	4.86592	3.72227	6.36095	2.28271	0.197209	15	9	15	9	5	2	2	2	tubulin, alpha 4a
IPI00125310.1	C1QA	4.13268		NA					1.39678e-08	4.14319	2.735	6.27642	2.05074	0.305714	5.56851e-10	4.12217	2.83885	5.98562	2.0434	0.27454	6	3	5	4	14	7	6	4	complement component 1, q subcomponent, A chain
IPI00111181.1	VPS35	4.12452	4.18589e-08	3.51042	2.39208	5.1516	1.81164	0.282336	3.22513e-10	3.57591	2.56205	4.99097	1.83831	0.245414	< 1E-15	5.28723	3.86557	7.23174	2.40251	0.230527	7	7	12	11	11	10	4	4	vacuolar protein sorting 35 homolog
IPI00125939.2	ACOT7	4.10661	0.000328531	3.61296	2.07111	6.30265	1.85318	0.409581	0.000135183	3.9383	2.25761	6.8702	1.97757	0.409581	1.36382e-06	4.76857	3.02743	7.51109	2.25356	0.334421			8	8	2	2	4	4	acyl-CoA thioesterase 7
IPI00756574.1	UBE2V1	4.10398		NA						NA					0.00515877	4.10398	2.15795	7.80495	2.03702	0.473146			5	4					ubiquitin-conjugating enzyme E2 variant 1
IPI00162781.2	AHCYL1	4.10329	< 1E-15	4.94065	3.98384	6.12725	2.3047	0.158439	1.32503e-14	2.88934	2.37581	3.51388	1.53074	0.144043	< 1E-15	4.47988	3.78547	5.30166	2.16346	0.123972	8	7	7	6	5	4	7	6	adenosylhomocysteinase-like 1
IPI00136610.1	SEPT12	4.06955	0.00879489	4.06955	1.80401	9.18021	2.02487	0.598806		NA						NA							7	3					septin 12
IPI00121545.1	PPP3CA	4.06467	< 1E-15	4.136	3.52118	4.85817	2.04824	0.118457	< 1E-15	3.79372	3.3021	4.35853	1.92361	0.102158	< 1E-15	4.26428	3.75986	4.83638	2.0923	0.092665	20	12	21	13	24	13	14	8	protein phosphatase 3, catalytic subunit, alpha isozyme
IPI00307837.6	EEF1A1	4.03546	1.72633e-05	3.55608	2.22412	5.68571	1.83029	0.345434	5.32767e-10	4.29323	3.10556	5.9351	2.10206	0.238372	1.98443e-11	4.25706	3.19943	5.66429	2.08986	0.210225	2	2	5	4	9	8	4	3	eukaryotic translation elongation factor 1 alpha 1
IPI00122486.3	CAMKV	3.88039	< 1E-15	4.30548	3.43114	5.40263	2.10617	0.167086	< 1E-15	3.02262	2.47103	3.69733	1.5958	0.14831	< 1E-15	4.31306	3.52598	5.27584	2.10871	0.14831	13	10	13	12	14	9	3	3	CaM kinase-like vesicle-associated
IPI00466069.3	EEF2	3.86838	0.000746047	2.1308	1.43585	3.1621	1.09139	0.290556	< 1E-15	4.44499	3.40377	5.80472	2.15218	0.196452	< 1E-15	5.02937	3.91822	6.45561	2.33038	0.183764			9	8	19	16	4	4	eukaryotic translation elongation factor 2
IPI00378015.1	DBNL	3.85216	9.23736e-08	3.90819	3.04282	5.01966	1.9665	0.184229	2.16795e-06	2.79997	2.17999	3.59627	1.48541	0.184229	8.65532e-09	4.84833	3.77479	6.22717	2.27749	0.184229	4	4	5	5					drebrin-like
IPI00116498.1	YWHAZ	3.85103	< 1E-15	2.98416	2.622	3.39633	1.57732	0.095231	< 1E-15	3.44164	3.08545	3.83894	1.7831	0.0804149	< 1E-15	5.1273	4.65207	5.65108	2.3582	0.0715956	23	12	16	11	26	9	17	9	14-3-3 zeta
IPI00323357.3	HSPA8	3.84732	< 1E-15	3.46904	3.26117	3.69015	1.79454	0.0454818	< 1E-15	3.66688	3.48042	3.86334	1.87455	0.0384154	< 1E-15	4.40604	4.20736	4.61409	2.13948	0.0339617	120	46	156	44	182	44	128	43	heat shock 70kDa protein 8
IPI00331556.5	HSPA4	3.81092	< 1E-15	4.30403	3.60609	5.13705	2.10569	0.13023	< 1E-15	3.19732	2.77046	3.68996	1.67687	0.10548	< 1E-15	3.9314	3.44983	4.48019	1.97504	0.0961815	20	16	19	14	35	23	15	15	heat shock 70kDa protein 4
IPI00115663.2	DCTN1	3.79448	< 1E-15	4.42456	3.71942	5.26339	2.14554	0.127784	< 1E-15	2.97107	2.56429	3.44239	1.57098	0.108381	< 1E-15	3.98782	3.47187	4.58044	1.9956	0.101983	25	22	25	22	35	25	11	10	dynactin 1
IPI00331541.5	PFKM	3.74634	3.55091e-05	3.66565	2.22416	6.04138	1.87407	0.367759	3.29349e-06	3.69529	2.38419	5.7274	1.88569	0.322546	1.5049e-06	3.87806	2.50211	6.01067	1.95534	0.322546	2	2	10	9	6	5	2	2	phosphofructokinase, muscle
IPI00453834.2	ACSBG1	3.72784		NA						NA					0.0046809	3.72784	2.07238	6.70572	1.89834	0.43217	2	2	5	5					acyl-CoA synthetase bubblegum family member 1
IPI00230707.6	YWHAG	3.70001	< 1E-15	3.00861	2.55547	3.54211	1.5891	0.120157	< 1E-15	2.96205	2.59059	3.38676	1.56659	0.0986286	< 1E-15	5.12937	4.55363	5.77789	2.35878	0.0876338	17	10	8	6	20	10	12	10	14-3-3 gamma
IPI00114380.1	GSTM5	3.62835	0.0048679	2.42258	1.45084	4.04517	1.27654	0.377377	8.25987e-06	3.92158	2.52541	6.08963	1.97144	0.323938	1.6518e-06	4.54089	2.92423	7.05132	2.18297	0.323938			7	6	5	5	1	1	glutathione S-transferase mu 5
IPI00131871.1	COPS4	3.61557	0.00346469	3.55126	1.84429	6.83812	1.82833	0.482279	0.00416181	3.36802	1.74913	6.48527	1.7519	0.482279	0.00160054	3.92742	2.03964	7.56241	1.97358	0.482279	4	4	5	5			1	1	COP9 constitutive photomorphogenic homolog subunit 4
IPI00474883.2	CAPZB	3.57136	9.60605e-12	3.57591	2.675	4.78022	1.83831	0.213657	6.0857e-11	2.79316	2.1777	3.58255	1.4819	0.183209	< 1E-15	4.34502	3.47782	5.42846	2.11936	0.163867	5	3	10	8	9	5	6	5	capping protein (actin filament) muscle Z-line, beta
IPI00227392.5	YWHAH	3.52814	< 1E-15	3.55824	2.79691	4.5268	1.83116	0.177209	1.20398e-14	2.76842	2.25288	3.40192	1.46906	0.151678	< 1E-15	4.25777	3.53883	5.12277	2.0901	0.136136	8	7	10	7	11	7	7	7	14-3-3 eta
IPI00115546.4	GNAO1	3.51671	1.53131e-05	3.31647	2.33806	4.70433	1.72965	0.257316	2.29009e-06	3.98482	2.80923	5.65236	1.99451	0.257316	1.29431e-05	3.24885	2.29039	4.60841	1.69993	0.257316	3	3	8	5	3	3	2	2	guanine nucleotide binding protein (G protein), alpha activating activity polypeptide O
IPI00118384.1	YWHAE	3.44436	< 1E-15	3.35501	2.84824	3.95195	1.74632	0.120534	< 1E-15	2.91607	2.54445	3.34197	1.54403	0.100343	< 1E-15	4.06201	3.5941	4.59083	2.02219	0.0900835	15	11	16	11	23	12	13	9	14-3-3 epsilon
IPI00114375.2	DPYSL2	3.44203	< 1E-15	3.44303	3.08934	3.83721	1.78368	0.0797857	< 1E-15	3.00553	2.73502	3.30278	1.58762	0.0694206	< 1E-15	3.87753	3.5536	4.23098	1.95514	0.0642115	68	29	80	32	83	29	39	23	dihydropyrimidinase-like 2
IPI00403336.4	OPA1	3.44185	1.44652e-05	2.86354	2.00239	4.09504	1.5178	0.263305	1.70442e-07	3.32017	2.42972	4.53696	1.73126	0.229831	6.56946e-09	4.14184	3.03102	5.65976	2.05027	0.229831			8	6	5	3			optic atrophy 1 (autosomal dominant)(dynamin-like)
IPI00648654.1	DUSP3	3.42776		NA						NA					0.00719226	3.42776	1.88221	6.24239	1.77726	0.441242	1	1	5	3	2	1	3	2	dual specificity phosphatase 3
IPI00169463.1	TUBB2C	3.40654	< 1E-15	3.60559	2.79755	4.64703	1.85024	0.186772	6.44987e-15	2.66268	2.14111	3.31131	1.41288	0.16047	< 1E-15	3.95133	3.25365	4.79862	1.98234	0.143	13	9	21	11	20	12	14	11	tubulin, beta 2C
IPI00128296.1	CKMT1	3.37843	0.000139708	3.10668	1.90942	5.05466	1.63537	0.358285	3.75841e-06	3.58812	2.31935	5.55093	1.84323	0.321175	6.20521e-07	3.44049	2.34152	5.05525	1.78261	0.28325			10	7	4	3	4	3	creatine kinase, mitochondrial 1
IPI00131695.3	ALB	3.34814	< 1E-15	3.47953	2.99757	4.03898	1.79889	0.109744	< 1E-15	3.13846	2.754	3.57658	1.65006	0.0961863	< 1E-15	3.42644	3.03132	3.87306	1.77671	0.0901856	11	9	41	27	28	14	11	10	albumin
IPI00387312.2	PFKL	3.34751		NA						NA					0.00233726	3.34751	1.83834	6.09562	1.74309	0.441166	2	2	4	3	5	5			phosphofructokinase, liver
IPI00407543.2	CFL1	3.33652	7.42272e-08	2.66358	1.94354	3.65037	1.41336	0.231978	4.95144e-08	2.49162	1.85949	3.33865	1.31709	0.215398	< 1E-15	4.85437	3.71186	6.34856	2.27928	0.197522	10	7	19	11	8	7	7	6	cofilin 1 (non-muscle)
IPI00312527.4	CRMP1	3.29164	2.62057e-13	3.80871	2.95286	4.91262	1.9293	0.187342	1.85337e-10	2.70184	2.13673	3.41639	1.43394	0.172721	2.66266e-13	3.36438	2.6607	4.25415	1.75034	0.172721	7	6	10	8	6	5	2	2	collapsin response mediator protein 1
IPI00113214.1	USP5	3.24183	7.85939e-05	3.26475	1.9825	5.37633	1.70697	0.367169	4.40604e-05	2.7311	1.80598	4.13013	1.44948	0.30444	3.18812e-07	3.72963	2.46627	5.64016	1.89903	0.30444	4	4	7	7	10	6	2	2	ubiquitin specific peptidase 5 (isopeptidase T)
IPI00323179.3	GDI1	3.23853		NA					0.00889725	3.02008	1.63193	5.58901	1.59459	0.453065	0.00414978	3.45699	1.86802	6.39756	1.78952	0.453065			6	6					GDP dissociation inhibitor 1
IPI00403987.2	TPM1	3.21276		NA					0.00416181	3.21276	1.95665	5.27526	1.68381	0.365014		NA							5	5	2	2	2	2	tropomyosin 1 (alpha)
IPI00467841.6	CALM1	3.15211	5.19214e-07	2.87488	2.05218	4.02739	1.5235	0.248136	4.80659e-08	2.81892	2.08514	3.81093	1.49514	0.221939	3.43262e-12	3.76252	2.8572	4.9547	1.9117	0.202602	5	4	9	7	6	6	4	4	calmodulin 1 (phosphorylase kinase, delta)
IPI00229796.3	PYGB	3.11821	9.26045e-06	2.47013	1.81229	3.36675	1.30458	0.227945	7.53948e-05	2.02794	1.52244	2.70129	1.02002	0.211036	1.82686e-11	4.85655	3.64597	6.46909	2.27993	0.211036	6	6	6	6	4	3	1	1	phosphorylase, glycogen; brain
IPI00114352.1	BIN1	3.10231	0.00221908	2.72065	1.60788	4.60354	1.44395	0.387138	7.58354e-05	3.06723	1.99638	4.71248	1.61694	0.316097	1.57439e-05	3.51905	2.29046	5.40665	1.81518	0.316097			6	5	6	4			bridging integrator 1
IPI00279443.1	HSPA12A	3.07195	2.71683e-08	2.08882	1.65468	2.63687	1.06269	0.171498	< 1E-15	2.71261	2.20164	3.34218	1.43968	0.153625	< 1E-15	4.41442	3.64615	5.34457	2.14222	0.14074	12	11	21	13	14	9	9	9	heat shock 70kDa protein 12A
IPI00129526.1	HSP90B1	3.03626		NA					7.05373e-07	4.07112	2.71224	6.11083	2.02543	0.29895	0.000919115	2.00141	1.41347	2.83389	1.00101	0.256005			7	7	4	3	4	4	heat shock protein 90kDa beta (Grp94), member 1
IPI00758024.1	PRDX6	3.03586	7.90562e-06	2.23342	1.67478	2.97841	1.15926	0.211881	3.95884e-11	3.2842	2.55747	4.21743	1.71554	0.184093	1.70092e-13	3.58996	2.86656	4.4959	1.84397	0.165635	6	6	5	5	6	6	4	4	peroxiredoxin 6
IPI00461249.1	HSPD1	3.03297	2.36052e-10	3.21197	2.40311	4.29308	1.68346	0.213549	1.78637e-08	2.55506	1.94409	3.35804	1.35336	0.201153	1.09885e-13	3.33189	2.61213	4.24998	1.73634	0.17914	6	6	13	12	4	4	6	6	heat shock 60kDa protein 1 (chaperonin)
IPI00319602.3	CNP	3.01783	< 1E-15	3.39288	2.8818	3.99459	1.76251	0.120173	< 1E-15	2.6304	2.26913	3.04918	1.39528	0.108746	< 1E-15	3.03022	2.65474	3.45881	1.59942	0.0973744	28	23	37	23	24	12	22	16	2',3'-cyclic nucleotide 3' phosphodiesterase
IPI00474116.3	PPP3R1	3.01425	0.000883595	2.55689	1.5943	4.10068	1.35439	0.34769		NA					6.25373e-06	3.47161	2.2317	5.40038	1.7956	0.325234	8	7	6	5	4	4	3	3	protein phosphatase 3, regulatory subunit 1
IPI00120716.3	GNB1	2.9845	0.000389987	3.28632	1.94681	5.54747	1.71647	0.385387	0.00572408	2.37722	1.40826	4.01287	1.24928	0.385387	0.000303405	3.28997	1.94898	5.55364	1.71807	0.385387	8	6	4	4	3	2	2	2	guanine nucleotide binding protein (G protein), beta polypeptide 1
IPI00761331.2	SEPT3	2.96386	0.000768516	3.01945	1.73675	5.24952	1.59429	0.407092	7.81953e-07	2.96354	2.10011	4.18194	1.56732	0.253496	4.0732e-08	2.90861	2.1642	3.90906	1.54033	0.2176	4	4			10	6	5	4	septin 3
IPI00229510.5	LDHB	2.90446		NA					3.3132e-11	2.66399	2.18679	3.24532	1.41359	0.145291	3.32544e-13	3.14493	2.58159	3.83121	1.65303	0.145291	3	3	10	9	7	5	3	3	lactate dehydrogenase B
IPI00117352.1	TUBB5	2.9039	1.7827e-14	2.732	2.17684	3.42873	1.44995	0.167203	< 1E-15	2.64833	2.17627	3.22279	1.40508	0.144503	< 1E-15	3.33136	2.78332	3.98733	1.73611	0.1323	9	4	27	15	21	13	11	7	tubulin, beta
IPI00338039.1	TUBB2A	2.82505	< 1E-15	2.5615	2.1134	3.1046	1.35699	0.14154	< 1E-15	2.59277	2.19556	3.06185	1.3745	0.122402	< 1E-15	3.32089	2.87407	3.83717	1.73157	0.106363	18	8	30	13	26	9	24	12	tubulin, beta 2A
IPI00310131.5	AP2A2	2.80996	0.00221512	2.63458	1.52708	4.54528	1.39757	0.401426	3.18239e-05	2.77436	1.83706	4.1899	1.47216	0.303449	7.70333e-06	3.02095	2.00033	4.5623	1.595	0.303449	3	3	8	8	12	8	1	1	adaptor-related protein complex 2, alpha 2 subunit
IPI00621468.3	UBA52	2.80301		NA						NA					0.00307533	2.80301	1.5966	4.92101	1.48698	0.414274			9	2					ubiquitin A-52 residue ribosomal protein fusion product 1
IPI00111265.3	CAPZA2	2.79222	3.57398e-05	2.5583	1.76679	3.7044	1.35519	0.272476	9.51976e-05	2.36913	1.63615	3.43047	1.24435	0.272476	9.95861e-10	3.44922	2.57014	4.62898	1.78627	0.216542	5	5	7	6	2	2	7	6	capping protein (actin filament) muscle Z-line, alpha 2
IPI00648567.1	SH3GL2	2.76763		NA					0.00891085	2.42802	1.44919	4.06801	1.27978	0.379867	0.000105438	3.10724	2.1572	4.47566	1.63563	0.268607	3	3	3	3	4	4	4	4	SH3-domain GRB2-like 2
IPI00400180.1	AMPH	2.70796	0.00304917	2.12287	1.37655	3.27383	1.08602	0.318858		NA					1.67288e-08	3.29306	2.40277	4.51321	1.71943	0.232003	5	5	4	4	6	6	5	5	amphiphysin
IPI00138691.6	ARPC4	2.70428		NA					0.00167525	2.30989	1.58635	3.36345	1.20783	0.27659	0.000139457	3.09866	2.12804	4.51199	1.63165	0.27659	4	4	4	3	3	3	1	1	actin related protein 2/3 complex, subunit 4, 20kDa
IPI00469221.5	ITPR1	2.69021		NA					3.40481e-05	1.78703	1.39081	2.29613	0.837563	0.18451	< 1E-15	3.5934	2.84116	4.54481	1.84535	0.172893	2	2	11	10	25	22	5	5	inositol 1,4,5-triphosphate receptor, type 1
IPI00228633.7	GPI1	2.6802		NA					0.00217365	2.84992	1.73056	4.6933	1.51092	0.367184	0.00462238	2.51048	1.52444	4.1343	1.32796	0.367184			7	7			2	2	glucose phosphate isomerase
IPI00331299.9	NCDN	2.66276	2.90238e-06	1.94761	1.52972	2.47966	0.961705	0.177773	1.78769e-11	2.38715	1.94387	2.93151	1.25529	0.151202	< 1E-15	3.6535	2.97507	4.48664	1.86928	0.151202	5	5	12	11	13	9	2	1	neurochondrin
IPI00751369.1	LDHA	2.65377	5.04182e-06	2.16551	1.64439	2.85178	1.1147	0.20263	9.01817e-09	2.58468	2.00475	3.33235	1.36998	0.187019	5.63818e-13	3.21112	2.56472	4.02044	1.68308	0.165447	4	4	10	8	4	4	5	5	lactate dehydrogenase A
IPI00653686.1	UCHL1	2.65346		NA					2.35288e-06	2.43183	1.81902	3.25107	1.28204	0.213712	5.06476e-09	2.87509	2.23041	3.7061	1.52361	0.186885	3	3	6	5	7	6	4	4	ubiquitin carboxyl-terminal esterase L1 (ubiquitin thiolesterase)
IPI00122409.1	SNAP91	2.65118		NA					0.000151571	2.53401	1.7297	3.71231	1.34142	0.28107	1.08125e-06	2.76835	2.06805	3.70579	1.46903	0.214671			3	3	7	4	5	5	synaptosomal-associated protein, 91kDa homolog (mouse)
IPI00467833.5	TPI1	2.63358	0.000898693	1.58038	1.2331	2.02546	0.660269	0.182643	9.23504e-15	2.77361	2.21779	3.46874	1.47177	0.164614	< 1E-15	3.54674	2.88773	4.35614	1.82649	0.151305	7	5	28	12	14	9	9	8	triosephosphate isomerase 1
IPI00126635.1	IDH3B	2.63089	0.00595696	2.37025	1.5258	3.68207	1.24504	0.324222	0.00180068	2.80317	1.80448	4.35459	1.48706	0.324222	0.00200956	2.71924	1.75045	4.22421	1.4432	0.324222			6	5	3	3			isocitrate dehydrogenase 3 (NAD+) beta
IPI00224626.3	SEPT7	2.60812	0.000263293	2.5728	1.76828	3.74335	1.36334	0.276015	0.0003192	2.47543	1.70136	3.60167	1.30768	0.276015	8.86543e-05	2.77615	1.90804	4.03921	1.47308	0.276015	6	5	4	3	3	3			septin 7
IPI00124444.1	PFKP	2.60687	0.00172371	2.29581	1.46753	3.59157	1.199	0.329395	0.00598304	1.85391	1.25549	2.73757	0.890574	0.286899	2.98619e-07	3.6709	2.48598	5.42061	1.87613	0.286899	7	7	4	4	7	5	3	3	phosphofructokinase, platelet
IPI00850983.1	SYNJ1	2.60186	1.19666e-08	2.54228	1.94386	3.32491	1.34612	0.197549	5.50076e-09	2.33747	1.83863	2.97166	1.22495	0.176694	1.98032e-12	2.92583	2.30142	3.71964	1.54884	0.176694	7	7	13	12	10	8	2	2	synaptojanin 1
IPI00169707.2	TPM3	2.60004	6.72222e-09	3.30711	2.51161	4.35457	1.72557	0.20253	1.73687e-06	2.25311	1.74642	2.9068	1.17192	0.187506	1.60272e-06	2.23989	1.73618	2.88975	1.16343	0.187506	7	7	5	5	4	4			tropomyosin 3
IPI00137409.3	TKT	2.56499		NA					0.00439939	2.56499	1.71071	3.84586	1.35895	0.298139		NA							5	4					transketolase
IPI00346073.1	HSPA1A	2.55389	0.0087979	2.41745	1.57496	3.7106	1.27348	0.315393		NA					0.00413673	2.69034	1.75275	4.12948	1.42779	0.315393	2	2	5	5	2	1	2	2	heat shock 70kDa protein 1A
IPI00108125.4	EIF5A	2.52316		NA						NA					0.0045636	2.52316	1.45052	4.38898	1.33523	0.407478					11	5	3	2	eukaryotic translation initiation factor 5A
IPI00459725.2	IDH3A	2.50668	3.45138e-07	3.4473	2.4126	4.92576	1.78547	0.262693	1.87603e-05	1.94832	1.51929	2.49851	0.962231	0.183079	1.53856e-08	2.12443	1.75547	2.57093	1.08708	0.140416	3	3	4	3	6	4	7	7	isocitrate dehydrogenase 3 (NAD+) alpha
IPI00108780.7	AP2A1	2.49702	2.19991e-10	2.34339	1.86186	2.94947	1.2286	0.169315	1.58502e-14	2.40751	1.99078	2.91148	1.26754	0.139902	< 1E-15	2.74015	2.29383	3.27332	1.45426	0.130866	9	9	14	12	19	15	6	5	adaptor-related protein complex 2, alpha 1 subunit
IPI00395193.1	RTN1	2.46896	0.000898693	2.55642	1.59198	4.10512	1.35412	0.348623	0.00826863	1.9028	1.24571	2.90652	0.928127	0.311818	2.89079e-05	2.94767	1.92975	4.50254	1.55958	0.311818	4	4	8	6	6	4	1	1	reticulon 1
IPI00112312.3	PPP3CB	2.45754	0.00093983	2.68026	1.63047	4.40599	1.42238	0.365863	0.00488863	2.2491	1.36818	3.69721	1.16934	0.365863	0.000324098	2.44326	1.60918	3.70965	1.28881	0.307386	4	2	8	5	2	2	5	4	protein phosphatase 3, catalytic subunit, beta isozyme
IPI00378063.1	AP2B1	2.45659	6.67338e-12	1.92499	1.64019	2.25926	0.944854	0.117854	< 1E-15	2.58488	2.25991	2.95658	1.3701	0.098894	< 1E-15	2.85989	2.52772	3.2357	1.51596	0.0908773	7	7	15	13	16	12	7	7	adaptor-related protein complex 2, beta 1 subunit
IPI00112251.1	TUBB3	2.43236	1.55933e-08	2.38332	1.8546	3.06276	1.25297	0.184624	3.33502e-07	2.07244	1.62803	2.63816	1.05133	0.177655	8.98643e-12	2.84133	2.23204	3.61693	1.50656	0.177655	9	8	16	9	4	4	1	1	tubulin, beta 3
IPI00119458.7	ALDOC	2.41766	6.80423e-07	2.32914	1.7568	3.08794	1.2198	0.207574	6.6777e-10	2.81124	2.15385	3.66926	1.4912	0.196064	2.98619e-07	2.11259	1.65214	2.70138	1.07901	0.180959			19	12	4	4	4	3	aldolase C, fructose-bisphosphate
IPI00108388.1	USP9X	2.41217	2.45792e-06	2.74445	1.97286	3.8178	1.45652	0.242972	8.03181e-06	2.06885	1.5951	2.68332	1.04883	0.191422	1.51865e-08	2.4232	1.92656	3.04786	1.27691	0.168819			7	6	7	6	4	4	ubiquitin specific peptidase 9, X-linked
IPI00154054.1	ACAT1	2.40686		NA						NA					0.00163712	2.40686	1.53442	3.77537	1.26716	0.331359			6	5			5	4	acetyl-CoA acetyltransferase 1
IPI00319992.1	HSPA5	2.38541	< 1E-15	2.27949	2.04784	2.53735	1.18871	0.078883	< 1E-15	1.92819	1.76077	2.11152	0.947246	0.0668558	< 1E-15	2.94855	2.71526	3.20188	1.56	0.0606706	36	27	48	32	56	32	30	24	heat shock 70kDa protein 5 (glucose-regulated protein, 78kDa)
IPI00850740.1	SEPT5	2.36825	3.57446e-06	3.03038	2.07054	4.43516	1.5995	0.280352	0.00367164	1.70756	1.23888	2.35355	0.771936	0.236175	9.26606e-06	2.3668	1.71717	3.26219	1.24294	0.236175	4	4	7	7	9	9	2	2	septin 5
IPI00230204.7	GOT1	2.35499	7.87632e-07	2.1711	1.65925	2.84083	1.11842	0.197902	1.07865e-12	2.73991	2.18172	3.44092	1.45413	0.167686	7.95296e-11	2.15396	1.76996	2.62126	1.10699	0.144527	2	2	16	11	10	7	9	8	glutamic-oxaloacetic transaminase 1, soluble (aspartate aminotransferase 1)
IPI00113149.1	STX1B	2.35208	0.00110671	2.29666	1.53398	3.43854	1.19954	0.297071	0.000541862	2.4075	1.60801	3.60449	1.26754	0.297071		NA					4	4	5	5	1	1	4	3	syntaxin 1B
IPI00113223.2	FASN	2.35111	0.00262777	2.19009	1.41546	3.38866	1.13099	0.321286	0.000212925	2.47092	1.6538	3.69175	1.30505	0.29554	0.000308918	2.39231	1.60119	3.57431	1.25841	0.29554			11	11	4	3			fatty acid synthase
IPI00475031.1	PRDX5	2.33509	0.000222447	2.11252	1.48348	3.00829	1.07896	0.260193	2.09333e-06	2.10067	1.60469	2.74994	1.07085	0.198242	2.40413e-11	2.7921	2.18017	3.57579	1.48135	0.182097	5	5	7	6	15	8	5	5	peroxiredoxin 5
IPI00555069.3	PGK1	2.33307		NA					0.000172049	2.67158	1.8465	3.86534	1.41769	0.271889	0.00321883	1.99456	1.37857	2.88581	0.996072	0.271889			8	8					phosphoglycerate kinase 1
IPI00177038.1	ACTR2	2.30238	0.00116808	2.43664	1.59283	3.72746	1.28489	0.312909	0.000195925	2.41902	1.69249	3.45743	1.27442	0.262896	0.00136648	2.05149	1.43534	2.93212	1.03667	0.262896	2	2	6	6	5	5			ARP2 actin-related protein 2 homolog
IPI00123313.1	UBA1	2.28853		NA					5.87338e-05	2.5361	1.81984	3.53426	1.34261	0.244284	0.000827828	2.04096	1.46455	2.84424	1.02925	0.244284			9	9					ubiquitin-like modifier activating enzyme 1
IPI00230682.6	YWHAB	2.26895	9.15231e-07	1.79294	1.47767	2.17546	0.842325	0.142346	5.59302e-06	1.56651	1.32727	1.84888	0.647558	0.121986	< 1E-15	3.44741	2.98364	3.98326	1.78551	0.106345	8	5	4	4	7	4	6	4	14-3-3 beta
IPI00113141.1	CS	2.25062	0.00232924	1.84308	1.32003	2.57336	0.882115	0.245684	8.77242e-05	2.26503	1.62224	3.16252	1.17953	0.245684	6.95167e-06	2.64374	1.89348	3.69128	1.40258	0.245684	5	5	9	7					citrate synthase
IPI00654242.1	ACTC1	2.24158		NA						NA					0.000733444	2.24158	1.52718	3.29018	1.16452	0.282473	6	2			6	3			actin, alpha, cardiac muscle 1
IPI00117348.4	TUBA1B	2.22545	< 1E-15	2.483	2.20573	2.79511	1.31208	0.0871561	< 1E-15	1.85476	1.67765	2.05056	0.891232	0.0738715	< 1E-15	2.33859	2.13742	2.55871	1.22564	0.0662108	49	18	67	21	76	22	47	14	tubulin, alpha 1b
IPI00845840.1	PKM2	2.22347	0.00906724	1.57292	1.15484	2.14236	0.653446	0.227427	7.29797e-09	2.6149	1.97649	3.45953	1.38676	0.20603	2.77395e-09	2.48258	1.91705	3.21492	1.31184	0.190279			21	19	8	6	5	5	pyruvate kinase, muscle
IPI00649135.2	GSTM1	2.19508		NA					6.85718e-06	2.15205	1.6452	2.81504	1.10571	0.197678	2.54107e-06	2.23812	1.711	2.92763	1.16229	0.197678			8	7	8	4	3	3	glutathione S-transferase mu 1
IPI00330804.4	HSP90AA1	2.19192		NA					0.00012415	1.99117	1.44559	2.74264	0.993614	0.23569	2.98619e-07	2.39268	1.77763	3.22053	1.25863	0.218711	3	3	12	8	19	11	5	5	heat shock protein 90kDa alpha (cytosolic), class A member 1
IPI00116074.1	ACO2	2.09943	9.6049e-05	1.98009	1.46048	2.68456	0.985566	0.22404	8.68055e-08	2.30126	1.7684	2.99469	1.20243	0.193868	1.2731e-07	2.01694	1.60755	2.53058	1.01217	0.16699			15	14	8	8	8	8	aconitase 2, mitochondrial
IPI00849111.1	GAPDH	2.08306	< 1E-15	1.7008	1.52458	1.89739	0.76621	0.0805113	< 1E-15	2.07461	1.87744	2.29249	1.05284	0.0735083	< 1E-15	2.47376	2.25999	2.70774	1.3067	0.0665226	28	17	43	20	24	14	21	13	glyceraldehyde-3-phosphate dehydrogenase
IPI00323592.2	MDH2	2.0701	0.0003031	1.5594	1.25254	1.94145	0.640994	0.161297	3.31707e-14	2.35931	1.96024	2.83962	1.23836	0.136394	< 1E-15	2.29158	1.95433	2.68704	1.19634	0.117179	3	3	19	13	12	7	11	10	malate dehydrogenase 2, NAD (mitochondrial)
IPI00118447.1	PURA	2.06721		NA					0.00365157	1.82579	1.28086	2.60257	0.868524	0.260926	1.51639e-05	2.30862	1.69327	3.1476	1.20703	0.228173	6	4	2	2	7	5	4	3	purine-rich element binding protein A
IPI00856379.1	ALDOA	2.06128	2.92522e-06	1.80208	1.44147	2.2529	0.849665	0.164347	9.73738e-12	2.04604	1.70543	2.45468	1.03284	0.134031	< 1E-15	2.33571	1.97493	2.76241	1.22386	0.123502			24	16	21	13	8	8	aldolase A, fructose-bisphosphate
IPI00622235.5	VCP	1.9948	0.00499522	1.95005	1.28775	2.95299	0.963511	0.305441	1.47016e-05	2.09434	1.56975	2.79423	1.06649	0.212223	7.35285e-05	1.94	1.45407	2.58831	0.956056	0.212223	1	1	7	7	15	11	2	2	valosin-containing protein
IPI00420426.1	AP3B2	1.96184		NA						NA					0.00201812	1.96184	1.37312	2.80296	0.972207	0.262625	4	4	4	4	5	4			adaptor-related protein complex 3, beta 2 subunit
IPI00227805.6	PFN2	1.95293	8.96827e-08	1.6027	1.36604	1.88036	0.680503	0.117606	< 1E-15	1.82815	1.60611	2.0809	0.870386	0.0953157	< 1E-15	2.42795	2.16703	2.72029	1.27974	0.0836845	12	8	28	12	34	10	22	10	profilin 2
IPI00128973.1	GAP43	1.94806	1.24275e-05	2.27368	1.69705	3.04626	1.18503	0.215309		NA					0.00142656	1.62243	1.25187	2.10268	0.698157	0.190851	4	4	7	7	6	4	3	2	growth associated protein 43
IPI00230351.1	SDHA	1.92126	0.000193742	1.46627	1.22874	1.74971	0.55215	0.130086	7.43682e-13	2.01095	1.74074	2.32311	1.00788	0.106214	1.03731e-15	2.28656	1.97931	2.6415	1.19318	0.106214	5	5	8	7	13	9	2	2	succinate dehydrogenase complex, subunit A, flavoprotein (Fp)
IPI00114209.1	LGSN	1.89474		NA					0.000498509	2.0249	1.43208	2.86312	1.01785	0.254968	0.00137041	1.76458	1.29711	2.40054	0.819328	0.226545	7	7	8	7	3	3	4	4	lengsin, lens protein with glutamine synthetase domain
IPI00337893.2	PDHA1	1.89368		NA						NA					9.43585e-05	1.89368	1.44548	2.48086	0.921196	0.198797	4	4	1	1	12	9			pyruvate dehydrogenase (lipoamide) alpha 1
IPI00831180.1	ATP2B2	1.85377	0.00565575	1.8314	1.32041	2.54013	0.872945	0.240795	0.00400513	1.87614	1.35267	2.60219	0.907766	0.240795		NA							7	6	3	2			ATPase, Ca++ transporting, plasma membrane 2
IPI00283611.1	HK1	1.85023	0.00178654	1.67362	1.24924	2.24216	0.742969	0.215265	3.24986e-08	1.90745	1.56375	2.3267	0.931645	0.146244	9.94919e-11	1.96964	1.65551	2.34338	0.977931	0.127887	3	3	9	8	17	16	8	8	hexokinase 1
IPI00123505.2	SYP	1.84381		NA						NA					0.000861159	1.84381	1.38133	2.46113	0.882688	0.212568			6	4	5	3			synaptophysin
IPI00407692.3	ATP6V1A	1.84339		NA					1.39678e-08	1.92196	1.59045	2.32258	0.94258	0.139361	3.41218e-07	1.76481	1.4604	2.13267	0.819515	0.139361	3	3	16	14	11	10			ATPase, H+ transporting, lysosomal 70kDa, V1 subunit A
IPI00918032.1	HBB-B1	1.8375		NA					0.000143996	1.63073	1.32352	2.00925	0.70552	0.153643	2.69018e-08	2.04427	1.70621	2.44932	1.03159	0.133059	3	3	7	5	5	3	4	4	hemoglobin beta, adult chain 1
IPI00263013.4	PLP1	1.83692	2.42266e-08	1.78746	1.48899	2.14575	0.83791	0.134477	2.29172e-12	1.78401	1.54755	2.0566	0.835123	0.104664	< 1E-15	1.93929	1.70043	2.21172	0.955532	0.096753	4	4	18	7	25	5	8	4	proteolipid protein 1
IPI00121514.3	STIP1	1.8303	9.6049e-05	1.69293	1.36871	2.09395	0.759519	0.156483	3.2843e-08	2.34074	1.89245	2.89522	1.22697	0.156483	0.000507806	1.45723	1.21758	1.74406	0.543231	0.132252			10	10	3	3	4	4	stress-induced-phosphoprotein 1
IPI00652436.3	ACTG1	1.79707	< 1E-15	1.56695	1.4302	1.71678	0.647962	0.0672153	< 1E-15	1.63753	1.51343	1.77181	0.71152	0.058011	< 1E-15	2.18671	2.03992	2.34407	1.12877	0.0511479	39	16	102	27	79	19	63	20	actin, gamma 1
IPI00336324.11	MDH1	1.77975	0.00448077	1.56891	1.18657	2.07445	0.64976	0.205595	0.000290923	1.64556	1.2903	2.09864	0.718576	0.179018	2.23135e-09	2.12478	1.72755	2.61333	1.08731	0.152338			14	11	7	5	8	7	malate dehydrogenase 1, NAD (soluble)
IPI00110658.1	HBA-A1	1.74483	0.00480644	1.39586	1.12888	1.72598	0.481156	0.156256	2.48925e-08	1.7937	1.49049	2.1586	0.842943	0.136303	3.29679e-13	2.04491	1.728	2.41994	1.03204	0.123947	14	8	14	7	15	7	9	5	hemoglobin alpha, adult chain 1
IPI00876255.1	NSF	1.72726		NA					1.66467e-05	1.48167	1.25598	1.74791	0.567222	0.121637	7.0452e-14	1.97286	1.68764	2.30627	0.980286	0.114936	10	9	23	18	17	14	6	6	N-ethylmaleimide-sensitive factor
IPI00894724.1	MTAP2	1.72207	3.67027e-15	1.85919	1.61566	2.13943	0.894675	0.103343	3.3219e-12	1.58349	1.40485	1.78484	0.663106	0.0881071	< 1E-15	1.72354	1.54561	1.92194	0.785371	0.0802003	19	13	34	21	34	17	18	15	microtubule-associated protein 2
IPI00136703.1	CKB	1.70335	3.91507e-06	1.52985	1.29554	1.80655	0.613393	0.122368	2.73271e-12	1.74466	1.5134	2.01126	0.802948	0.104669	< 1E-15	1.83553	1.62204	2.07712	0.876197	0.0910136	14	12	25	15	23	12	20	12	creatine kinase, brain
IPI00676243.2	MTAP1A	1.69124	1.43573e-09	1.71379	1.46058	2.0109	0.777189	0.117678	1.13752e-08	1.5556	1.35187	1.79003	0.637472	0.103323	< 1E-15	1.80434	1.58425	2.05501	0.851471	0.095752	17	15	31	20	25	21	12	9	microtubule-associated protein 1 A
IPI00272878.6	DNM1	1.674	3.17782e-08	1.56746	1.35216	1.81705	0.648431	0.108758	1.54798e-09	1.42097	1.27736	1.58072	0.506873	0.0784241	< 1E-15	2.03357	1.84415	2.24244	1.02401	0.0719669	13	11	24	21	59	36	18	17	dynamin 1
IPI00752412.1	ATP1A3	1.6224		NA					0.00014777	1.54756	1.25832	1.90329	0.629994	0.152296	6.78509e-08	1.69723	1.42914	2.01562	0.763185	0.12655	8	8	8	8	13	11	13	10	ATPase, Na+/K+ transporting, alpha 3 polypeptide
IPI00464317.3	GLS	1.61616		NA					0.00127078	1.50744	1.21262	1.87394	0.592102	0.160189	3.57503e-05	1.72489	1.38754	2.14425	0.786501	0.160189			7	7	10	8	2	2	glutaminase
IPI00122965.1	RAB3A	1.6121		NA					0.000381032	1.49462	1.22807	1.81902	0.579777	0.144583	3.07446e-07	1.72958	1.45224	2.05988	0.790422	0.128643	4	4	6	4	9	4	5	4	RAB3A, member RAS oncogene family
IPI00649886.1	SYN1	1.60937	0.00549536	1.31128	1.0999	1.56329	0.390981	0.129392	3.23194e-08	1.61006	1.38164	1.87624	0.687113	0.112619	1.15833e-14	1.90677	1.65313	2.19932	0.931131	0.105066	1	1	30	18	17	11	7	7	synapsin I
IPI00227126.1	TNR	1.60092	3.80936e-05	1.81873	1.40314	2.35741	0.86293	0.190954	8.53309e-06	1.64801	1.34613	2.0176	0.720726	0.148935	0.00279402	1.33601	1.1182	1.59624	0.417932	0.130994	7	7	13	12	21	13	12	11	tenascin R (restrictin, janusin)
IPI00762198.2	HBB-B1	1.58398	0.00010159	1.36495	1.17986	1.57906	0.448843	0.107258	3.02088e-11	1.57713	1.39233	1.78647	0.657303	0.0917373	< 1E-15	1.80986	1.6216	2.01998	0.855878	0.0808486	12	9	38	12	30	11	23	10	hemoglobin beta, adult chain 1
IPI00223092.5	HADHA	1.57219		NA						NA					0.00271898	1.57219	1.2119	2.0396	0.652778	0.191586	5	5	6	5	6	5	3	3	hydroxyacyl-CoA dehydrogenase/3-ketoacyl-CoA thiolase/enoyl-CoA hydratase (trifunctional protein), alpha subunit
IPI00132042.1	PDHB	1.55593		NA						NA					0.00311518	1.55593	1.19904	2.01904	0.637776	0.191781			7	6	7	5	4	3	pyruvate dehydrogenase (lipoamide) beta
IPI00408176.2	CSNK2A1	1.53925		NA					0.00826863	1.41592	1.12117	1.78815	0.501737	0.171801	2.46659e-06	1.66258	1.3876	1.99205	0.733425	0.133076	4	2			8	3	8	4	casein kinase 2, alpha 1 polypeptide
IPI00115240.1	MBP	1.53587		NA					1.00401e-06	1.43482	1.2532	1.64275	0.520868	0.0996161	1.42707e-13	1.63693	1.45099	1.8467	0.710993	0.0887542	22	8	34	10	21	7	20	7	myelin basic protein
IPI00554989.3	PPIA	1.5266		NA					0.00274223	1.48013	1.17116	1.87062	0.565728	0.172339	6.91169e-05	1.57307	1.28576	1.92457	0.65358	0.148446			13	9	10	10	8	7	peptidylprolyl isomerase A (cyclophilin A)
IPI00125635.1	SNAP25	1.51019		NA						NA					0.00554995	1.51019	1.1513	1.98097	0.594735	0.199731	9	5	7	6	9	5	9	8	synaptosomal-associated protein, 25kDa
IPI00117312.1	GOT2	1.50822	9.59142e-06	1.51552	1.28074	1.79333	0.599808	0.123893	7.70484e-06	1.43531	1.23946	1.66212	0.521366	0.107989	2.23135e-09	1.57383	1.37346	1.80342	0.654278	0.100234	14	10	22	14	20	14	9	7	glutamic-oxaloacetic transaminase 2, mitochondrial (aspartate aminotransferase 2)
IPI00134344.6	SPNB3	1.50687		NA					2.92465e-09	1.49909	1.3235	1.69798	0.584091	0.0916997	5.5949e-11	1.51464	1.34878	1.7009	0.598975	0.0853677	9	9	30	26	52	32	14	13	beta spectrin 3
IPI00415403.1	STXBP1	1.45044	0.000278268	1.39114	1.18291	1.63602	0.476264	0.119348	1.202e-05	1.40311	1.22134	1.61194	0.48863	0.102127	1.00038e-09	1.55706	1.3722	1.76684	0.638829	0.0930299	8	7	16	14	15	10	8	7	syntaxin binding protein 1
IPI00130280.1	ATP5A1	1.41949		NA						NA					0.0041797	1.41949	1.13464	1.77584	0.505368	0.164865	8	7	16	15	13	10	5	5	ATP synthase, H+ transporting, mitochondrial F1 complex, alpha subunit 1, cardiac muscle
IPI00798592.1	SPNA2	1.3805		NA					< 1E-15	1.39297	1.33338	1.45522	0.478164	0.0321803	< 1E-15	1.36803	1.31446	1.42379	0.452102	0.0294029	77	63	149	104	330	152	110	78	alpha spectrin 2
IPI00319830.7	SPNB2	1.37047		NA					< 1E-15	1.36621	1.28823	1.44891	0.450177	0.043259	< 1E-15	1.37473	1.30282	1.4506	0.459144	0.0395448	43	38	76	57	181	97	59	51	beta spectrin 2
IPI00119876.1	DYNC1H1	1.27776	0.00178279	1.18353	1.0723	1.3063	0.243094	0.0726486	7.04337e-08	1.25432	1.15973	1.35662	0.326901	0.0577098	< 1E-15	1.39543	1.29738	1.5009	0.480712	0.0536309	43	41	60	53	106	82	33	33	dynein, cytoplasmic 1, heavy chain 1
IPI00648173.1	CLTC	1.26685		NA						NA					6.17495e-11	1.26685	1.1839	1.35561	0.341246	0.0498444	38	31	50	36	109	59	27	25	clathrin, heavy chain (Hc)
