# Supplementary material for: Tau interactome mapping based identification of Otub1 as Tau deubiquitinase involved in accumulation of pathological Tau forms in vitro and in vivo
Source: Acta Neuropathol. 2017 Jan 12;133(5):731–49. doi: 10.1007/s00401-016-1663-9 (PMC5390007; doi:10.1007/s00401-016-1663-9)
Supplement: Supplementary file 5 — Supplementary material 5 (XLSX 167 kb) [file 401_2016_1663_MOESM5_ESM.xlsx]

## Sheet: Overview
Table S2
Antibodies used in the different experiments with corresponding iTRAQ labels
	iTRAQ 114	iTRAQ 115	iTRAQ 116	iTRAQ 117
Experiment 1	anti-Tau5	anti-Tau24	anti-Tau21	Control
Experiment 2	anti-Tau5	anti-Tau24	anti-Tau21	Control
Experiment 3		anti-Tau24	anti-Tau21	Control
Experiment 4	anti-Tau24	anti-Tau24	Control	Control

## Sheet: Experiment1
Protein name	Protein identifier	number of unique peptides	number of unique spectra	SumIonArea_114	SumIonArea_115	SumIonArea_116	SumIonArea_117	FoldChange_114vs117	FoldChange_115vs117	FoldChange_116vs117	FoldChange_117vs117
Dctn2	IPI00116112.3	9	8	205774	160219	102126	216.673	37.259	29.363	18.579	1
Dpysl3	IPI00122349.1	2	2	13833	4598.35	4857.81	219.924	30.298	12.12	11.334	1
Nt5c2	IPI00111489.8	1	1	3792.74	1626.24	1099.94	85.268	26.973	13.301	8.584	1
Timp4	IPI00469548.2	1	2	3970.48	3255.29	2579.26	38.383	24.101	21.333	16.662	1
Dhps	IPI00114647.8	8	9	156853	142021	84616	3885.74	21.066	17.573	10.663	1
Cdk5	IPI00309262.2	1	1	12659	6627.23	3890.55	414.583	20.714	12.152	7.054	1
Mapt	IPI00649104.1	74	828	1.78318e+07	1.9896e+07	1.44393e+07	140143	19.294	21.597	15.772	1
Pde4d	IPI00344583.2	1	1	5645.12	5696.79	3686.8	167.744	16.181	17.277	11.382	1
A330104H05Rik	IPI00624843.3	3	5	35212.9	25567.2	16182.2	1620.39	14.667	10.585	6.535	1
Ppp2r2a	IPI00466818.4	5	6	44275.7	35507.8	18983.6	2681.41	12.233	10.538	5.809	1
Dnaja1	IPI00850734.1	2	2	1190.28	2177.65	0	100.936	11.971	21.811	0	1
Dpysl4	IPI00845581.1	1	1	2251.1	550.137	854.503	147.96	11.957	3.754	4.784	1
Glul	IPI00626790.2	14	26	557750	429459	282733	36063.3	11.423	8.88	5.845	1
Sept11	IPI00454142.5	1	1	4807.72	3098.04	2563.4	298.415	11.417	8.122	6.518	1
Impa1	IPI00115085.1	2	2	12438.9	9629.05	5331.54	876.757	10.933	9.123	5.181	1
Ckap1	IPI00315948.3	2	2	36864.6	28430.6	14717.8	2797.63	10.473	8.702	4.66	1
Rufy3	IPI00762081.1	2	2	6476.46	5739.87	4173.31	449.241	9.989	9.483	6.906	1
LOC100039786	IPI00853924.1	11	25	441754	444071	287939	30852.6	9.868	9.838	6.356	1
Mat2a	IPI00454016.5	1	1	8459.35	3935.34	1758.47	795.76	9.573	5.041	2.31	1
Trappc3	IPI00115056.1	2	2	11707	10086.2	5225.45	1059.5	8.922	8.206	4.426	1
Ppp2r1a	IPI00310091.8	13	16	354428	269744	175501	32282.4	8.652	6.666	4.373	1
Cops5	IPI00135087.3	1	1	5329.16	4994.78	3062.95	480.834	8.504	8.474	5.322	1
Fnta	IPI00118904.1	1	1	6146.56	6966.9	1975.79	624.043	8.496	10.003	3.284	1
Ppp2cb	IPI00120374.1	5	8	195941	176937	105784	19254.6	8.442	7.43	4.52	1
Actr1a	IPI00113895.1	4	4	63254.4	50849.2	26354.7	6662.76	8.198	6.584	3.517	1
Mapk1	IPI00119663.3	2	2	18729.8	21266.7	8717.21	1879.69	8.136	9.629	4.293	1
Pdxk	IPI00283511.1	3	3	44344	39268.7	24687.1	4283.42	8.131	7.693	4.928	1
Atp6v1b2	IPI00119113.3	5	5	63803.8	55196.1	37333.8	6408.4	8.025	6.923	4.69	1
Hsp110	IPI00123802.5	26	46	1.00024e+06	709555	365491	112303	7.905	5.679	2.997	1
Prdx2	IPI00117910.3	7	9	150364	166511	128654	13513.6	7.866	8.597	6.632	1
Gpd2	IPI00331182.4	15	21	358734	246218	171824	39938.2	7.67	5.367	3.67	1
Map2k1	IPI00466610.5	4	4	39507.7	32276.7	24314.2	4056.28	7.605	6.704	5.028	1
A230083H22Rik	IPI00313517.9	1	1	12316.8	10894	4518.38	1471.48	7.296	6.855	3.065	1
Hspa9a	IPI00133903.1	37	72	1.19439e+06	928387	673694	140904	7.109	5.571	3.993	1
Hspa4l	IPI00317710.1	29	35	554670	464262	289090	67218	7.058	5.83	3.678	1
Actr1b	IPI00153990.1	6	6	149705	115319	73562.7	18409.4	7.058	5.422	3.489	1
Fn3k	IPI00111519.1	5	5	29809.3	26118.2	18071.5	2940.51	6.963	5.985	4.301	1
Dusp3	IPI00648654.1	2	3	14552.2	15461.6	6106.3	1810.51	6.926	7.705	3.327	1
Dpysl2	IPI00114375.2	29	75	1.00638e+06	799732	498896	130945	6.61	5.258	3.313	1
Ppp1r1b	IPI00121349.3	1	1	1479.09	2008.93	1467.64	164.241	6.384	9.005	6.713	1
Usp7	IPI00463367.2	4	4	36115.6	19905.9	13483.2	5344.35	6.214	3.561	2.491	1
LOC622339	IPI00123176.1	2	2	2715.28	2381.21	3605.13	276.552	6.163	5.918	8.409	1
Gsk3b	IPI00750061.1	2	2	4175.9	1867.52	1569.03	607.523	6.138	3.155	2.512	1
Dctn3	IPI00331339.3	10	11	371512	362142	252815	51385.2	6.069	5.849	4.101	1
Ppm1e	IPI00461286.1	1	1	3813.49	2560.24	2076.42	535.91	6.039	4.458	3.542	1
Alb1	IPI00131695.3	11	13	160405	149996	89040.3	23642.1	5.912	5.389	3.303	1
Tpi1	IPI00467833.5	7	9	113993	53567.2	36179.7	17893.4	5.848	3.031	2.014	1
Hspa4	IPI00331556.5	17	21	590018	365425	201954	96113.9	5.711	3.638	2.04	1
Prdx1	IPI00121788.1	7	11	100359	116890	87421.2	13734.7	5.64	6.368	4.92	1
Ywhae	IPI00118384.1	12	18	370516	323921	174522	58316.4	5.586	4.854	2.708	1
Cap2	IPI00112001.1	2	2	5630.59	7052.86	3832.11	860.174	5.446	7.088	4.058	1
Vps26b	IPI00223759.2	3	3	52919	42644	22603.9	9012.41	5.271	4.561	2.518	1
Cfl1	IPI00407543.2	7	10	115911	101129	51332.5	18919.8	5.269	4.761	2.539	1
Crmp1	IPI00312527.4	8	9	109582	94595.6	72742.1	18036.2	5.132	4.34	3.421	1
Efcbp1	IPI00221430.3	1	1	7971.77	5923.42	3889.73	1432.42	4.958	3.998	2.654	1
Gda	IPI00469987.3	3	3	9661.88	7953.2	6351.37	1695.05	4.879	4.337	3.443	1
Ahcyl1	IPI00162781.2	8	9	123833	95190.6	57806.6	25195.1	4.799	3.555	2.177	1
Pddc1	IPI00224733.1	3	3	15097.5	19241.7	8520.64	2815.2	4.731	6.24	2.998	1
Ywhaz	IPI00116498.1	12	23	380925	453541	281891	70497.6	4.728	5.459	3.495	1
Eif4b	IPI00221581.1	1	1	30118.5	26568.9	12456.2	5818.8	4.726	4.437	2.216	1
Sh3glb2	IPI00756786.1	2	2	6069.28	6279	3456.05	1147.94	4.664	5.084	2.932	1
Hspa2	IPI00387494.1	1	1	19105.4	18455.7	6561.9	3892.6	4.57	4.651	1.847	1
Dnaja2	IPI00136251.1	2	2	8448.6	6615.45	3398.97	1714.29	4.53	3.817	2.055	1
Cops3	IPI00131870.3	1	1	32349.1	25140	12781.7	6590.29	4.52	3.782	2.017	1
Ogt	IPI00420870.4	6	6	58897.9	51762.1	33407.4	12252.7	4.473	3.863	2.525	1
Ndrg2	IPI00136134.1	6	7	29689	27693.6	17608.9	6115.12	4.448	4.119	3.195	1
Camkv	IPI00122486.3	10	14	180752	138855	69115	39271.5	4.4	3.394	1.865	1
EG433229	IPI00229510.5	3	3	13105.1	9927.08	4790.48	2846.39	4.288	3.503	1.787	1
Acaa2	IPI00226430.2	1	1	4372.22	5286.41	545.256	1005.89	4.261	5.302	0.864	1
Dbnl	IPI00378015.1	4	4	34992.2	43434.1	16495	7761.98	4.248	5.078	2.128	1
Sept8	IPI00751005.1	1	1	9017.43	7373.39	6719.66	1840.47	4.218	3.738	3.346	1
Cct2	IPI00320217.9	1	1	9058.32	3585.63	3879.34	1987.75	4.19	1.95	1.935	1
Arpc5l	IPI00111117.4	2	2	5624.19	6163.21	4235.63	1176.26	4.132	4.769	3.355	1
Serpinb1a	IPI00133029.1	1	1	4200.92	0	2339.19	914.049	4.112	0	2.338	1
Capzb	IPI00474883.2	3	5	68682.7	52668.6	27336.7	16005.6	4.105	3.182	1.727	1
Snx1	IPI00622364.3	2	2	7328.43	8443.16	3354.64	1651.48	4.085	4.9	2.148	1
Dstn	IPI00127942.4	3	3	3930.04	3312.28	2887.39	861.936	3.976	3.619	3.118	1
Got1	IPI00230204.7	2	2	11544.6	12674.8	4797.57	2729.37	3.939	4.516	1.9	1
Hspa8	IPI00753407.1	47	131	2.32329e+06	1.78467e+06	1.24422e+06	559224	3.932	3.032	2.113	1
Lancl1	IPI00131535.1	1	1	5578.98	5824.61	3157.9	1298.43	3.892	4.278	2.442	1
Npepps	IPI00130000.1	6	6	26835.6	23888.7	9161.36	6922.66	3.776	3.381	2.026	1
Cops4	IPI00131871.1	4	4	14784.9	13611.9	6854.02	3775.51	3.737	3.4	1.801	1
Ppp3ca	IPI00121545.1	12	20	384920	324929	180446	98834.7	3.731	3.127	1.803	1
LOC545578	IPI00408149.3 IPI00849430.1 IPI00849842.1 IPI00849320.1	1	1	5894.28	5477.56	2900.86	1460.86	3.722	3.672	2.048	1
Txnl1	IPI00654054.1	3	4	19738.3	21698	16537.1	4609.39	3.709	4.303	3.324	1
Ldha	IPI00751369.1	4	4	85399.7	58704.1	33432.1	22393.5	3.683	2.569	1.498	1
Ywhag	IPI00230707.6	10	17	336983	425917	225242	85482.5	3.659	4.451	2.498	1
Eef1a1	IPI00307837.5	2	2	34563.9	30969.7	22924.7	8737.92	3.556	3.413	2.552	1
Nudt3	IPI00119880.1	3	3	35870.1	31788.4	18701.2	9527.1	3.478	3.29	2.01	1
Tcp1	IPI00118678.1	3	3	34954.4	21143.1	16357.8	9350.05	3.476	2.334	1.783	1
Cct4	IPI00116277.3	3	3	51783.8	38473.8	35251.5	13746	3.393	2.755	2.473	1
Gnb1	IPI00120716.3	6	8	97591.5	69420.8	45613.1	27702.1	3.387	2.441	1.619	1
Calm1	IPI00761696.2 IPI00467841.6	4	6	79550	69288.9	35970.1	22462.8	3.38	2.915	1.587	1
Arpc2	IPI00661414.2	2	2	7300.4	7479.22	4456.53	1986.51	3.361	3.636	2.258	1
Tubb5	IPI00117352.1	4	12	52623.7	48545.4	24956.7	14363.3	3.347	3.075	1.655	1
Dctn1	IPI00115663.1	22	25	417458	274635	174363	122708	3.322	2.24	1.429	1
Tubulin alpha-4 chain	IPI00117350.1	9	16	114256	94512.7	114443	31290.9	3.243	2.725	3.146	1
Lancl2	IPI00121949.1	4	4	16392	18025.4	7133.56	4798.41	3.228	3.708	1.626	1
Sucla2	IPI00261627.1	5	5	41773	35875.5	12398.6	12831.6	3.225	2.74	1.068	1
Hspa1b	IPI00346073.1	2	2	11807.6	5962.65	3872.1	3576.62	3.157	1.799	1.171	1
Tufm	IPI00274407.1	9	9	35950.8	32019	21165	10791.8	3.105	2.772	1.743	1
Tubb2c	IPI00169463.1	10	15	122891	95840.2	118746	35618.5	3.078	2.457	2.715	1
Prkar2b	IPI00224570.3	1	1	5050.9	4465.86	3060.77	1540.59	3.03	2.869	2.008	1
Pygb	IPI00229796.3	6	6	27452.8	78897.8	9656.86	9123.98	3.028	7.854	1.41	1
Capza2	IPI00111265.3	5	6	32807.6	22177.9	20498.6	10010.1	3.002	1.916	1.78	1
Ywhah	IPI00227392.5	7	9	83979.7	133048	57639.2	27038.8	2.981	4.479	2.11	1
Cops8	IPI00187407.4	3	3	9349.38	4223.62	2520.09	3035.4	2.978	1.536	0.926	1
Sept3	IPI00761331.1	4	4	41839.9	55374.1	36231.7	13040.5	2.964	3.791	2.558	1
Sgta	IPI00116331.1	3	3	13314.7	13338	8030.57	4194.02	2.947	3.123	1.961	1
Dnm1	IPI00272878.6	13	15	110177	84507.9	43325	36797.8	2.895	2.224	1.195	1
Acsbg1	IPI00453834.2	2	2	3777.06	2662.51	1980.99	1232.19	2.875	2.215	1.654	1
Gpx4	IPI00227783.2	4	7	52977.1	71879.7	42644.2	11694.8	2.842	4.866	3.031	1
Aldh1l1	IPI00153317.3	3	3	11030.1	9160.81	5670.09	3658.86	2.838	2.532	1.62	1
Prdx6	IPI00555059.2	6	6	38318.7	35248.2	31065.3	12688.8	2.833	2.595	2.272	1
Tubb2b	IPI00109061.1 IPI00112251.1 IPI00169463.1 IPI00117352.1	9	23	225692	170019	178474	73209.1	2.829	2.185	2.093	1
Rap1gds1	IPI00653794.2	1	1	2622.09	2062.72	310.13	934.46	2.783	2.333	0.5	1
Usp5	IPI00113214.1	4	4	11540	7845.81	3312.65	4154.8	2.77	1.906	0.872	1
Sept7	IPI00224626.3	6	7	20645	18160	12810.1	6950.41	2.768	2.243	1.784	1
Cnp1	IPI00319602.3	23	29	567815	412572	255722	204150	2.747	2	1.267	1
Sh3gl2	IPI00648567.1 IPI00331110.2	3	3	29614.3	31148.9	25176.4	9754.17	2.746	3.062	2.5	1
Rtn1	IPI00395193.1	4	4	39003.4	30610	13141.9	14146.4	2.738	2.147	0.999	1
Sept5	IPI00850740.1	6	6	68011.4	53909.9	39052.4	23453	2.725	2.163	1.59	1
Napg	IPI00109870.1	2	2	6407.58	5961.98	4121.27	2188.2	2.722	2.702	1.913	1
EG433283	IPI00318841.4	3	3	27022.4	23256.5	18525.7	9283.99	2.692	2.493	1.996	1
Gnao1	IPI00115546.4	3	3	25427.4	18044.9	12126.2	8999.84	2.68	2.074	1.42	1
Nme2	IPI00408489.1	3	4	22885.6	31595.5	12322.5	8386.21	2.666	3.52	1.525	1
Tsn	IPI00124684.1	1	1	2845.37	4272.98	2720.72	996.375	2.582	3.991	2.661	1
2900041A09Rik	IPI00119067.3	3	4	55673.2	66826.4	37735.6	20117.6	2.582	3.233	1.933	1
Hspd1	IPI00461249.1	6	6	48487.1	39572.1	27041.8	18561.3	2.564	2.071	1.439	1
Ahsa1	IPI00153740.1	2	2	25164.1	22752.1	15863.3	9274.89	2.541	2.457	1.754	1
Pde1b	IPI00118900.1	1	1	4707.79	1839.29	1845.84	1790.8	2.52	1.158	1.089	1
Cct3	IPI00116283.1	1	1	2789.88	2874.9	810.953	1085	2.513	2.71	0.912	1
Dync1li1	IPI00153421.1	3	3	4346.07	8695.75	4846.66	1553.11	2.506	5.051	3.01	1
Cct7	IPI00331174.5	3	3	19579.2	18203.2	15231.9	7222.37	2.499	2.488	2.09	1
Atp6v1a	IPI00407692.3	3	3	47820.7	38813.5	21312.3	18894.2	2.428	2.118	1.227	1
Serpinb1a	IPI00475110.1	1	1	2662.46	6215.16	2663.14	1015.42	2.406	5.579	2.652	1
Synj1	IPI00850983.1	7	7	57983.7	47756.3	27056.6	24051.9	2.377	1.985	1.162	1
Calb2	IPI00119346.1	1	1	3213.39	4401.17	1541.55	1313.7	2.358	3.319	1.33	1
Prdx5	IPI00475031.1	6	6	66995	74162.1	59162.2	26485.9	2.334	2.56	2.079	1
Ywhab	IPI00230682.6	5	8	117915	164986	94715.5	50194.2	2.261	3.042	1.837	1
Hba-a1	IPI00845802.1	8	14	209743	160456	123149	92507	2.219	1.735	1.316	1
Pfkp	IPI00124444.1	7	7	31006.1	45140.1	13596	14071.7	2.201	3.057	1.078	1
Uchl3	IPI00653686.1	3	3	79195.4	63054.6	52635.4	34102.5	2.19	1.892	1.581	1
Tuba1	IPI00117348.4	18	55	763765	539888	338112	351193	2.166	1.561	1.013	1
C1qc	IPI00788462.1	3	7	15471.4	99613.4	99705.6	4882.86	2.158	10.207	10.321	1
Vps35	IPI00111181.1	7	7	24612.8	38184.5	13253.6	11971.5	2.138	3.066	1.232	1
Ank2	IPI00227235.2	6	5	26396.8	15198.8	10504.7	11955.6	2.137	1.293	0.898	1
Prdx3	IPI00116192.1	3	3	8594.13	8497.11	7108.24	3753	2.134	2.249	1.898	1
Hbb-b1	IPI00316491.4	3	3	33852.4	30467.6	31513.5	14819.1	2.107	2.047	2.082	1
LOC100043839	IPI00848935.1	17	29	540586	496305	357979	261025	2.025	1.854	1.359	1
Cltb	IPI00228978.2	3	3	40241.6	23679.5	16194.2	19357.5	2.017	1.319	0.919	1
Itpr1	IPI00469221.4	4	4	49464.4	38809.1	23125.5	23957	1.997	1.616	1.056	1
Ncdn	IPI00331299.9	5	5	19738.1	21564	12296.1	9749.55	1.994	2.13	1.28	1
Ap2b1	IPI00378063.1	7	7	37626.5	36261.7	18489.9	18837.9	1.976	1.888	1.038	1
Stxbp1	IPI00415403.1	7	8	97736.1	82662.4	48838.1	49999.6	1.974	1.662	1.026	1
Ap1b1	IPI00648683.2	3	3	23104.2	18013.5	11166.4	11355.3	1.966	1.656	1.071	1
Tubb3	IPI00112251.1	9	12	83679.5	75366.5	37100.1	42780.1	1.954	1.722	0.907	1
Txn1	IPI00226993.5	3	3	68664.9	57090.9	33780.1	34281.6	1.937	1.729	1.077	1
Actr2	IPI00177038.1	2	2	7513.23	6435.81	3233.57	3778.34	1.934	1.771	0.96	1
Dlat	IPI00153660.4	4	4	15449.2	8465.5	8381.84	7916.47	1.926	1.108	1.055	1
Tpm3	IPI00169707.1	9	9	94665.6	83977.8	72520.1	49144.7	1.912	1.755	1.432	1
Gap43	IPI00128973.1	4	4	104837	91897.5	53166.7	54685.1	1.907	1.663	1.01	1
Phgdh	IPI00225961.5	3	3	7502.61	9153.03	5885.78	3780.23	1.883	2.4	1.618	1
Hspa5	IPI00319992.1	28	40	559010	449693	317317	294627	1.878	1.513	1.087	1
Amph	IPI00400180.1	5	5	45154.8	50560.5	36214.2	24555.9	1.835	1.984	1.45	1
Ppp3cb	IPI00112312.3	2	4	18981.8	17796.9	13790.3	10176.4	1.828	1.704	1.337	1
Hbb-b1	IPI00553333.2	10	14	171438	153488	114247	95096.1	1.794	1.636	1.218	1
Rtn4	IPI00270767.2	5	5	17092.2	17026.4	5699.61	9679.99	1.79	1.744	0.677	1
Dynlt3	IPI00308667.1	1	1	1068.38	704.985	970.46	564.315	1.772	1.309	1.703	1
Dynlrb1	IPI00750671.1	2	2	31098.4	19789.1	16615.2	16955.8	1.77	1.248	1.046	1
Ap2a1	IPI00108780.6	9	9	63784	55938.2	32440.6	37263.7	1.707	1.508	0.911	1
Acadl	IPI00119114.2	1	1	1456.97	157.49	1935.68	771.081	1.699	0.354	2.312	1
Snap25	IPI00125635.1	5	9	112441	58401.1	31341	67323	1.67	0.928	0.522	1
Idh3a	IPI00459725.2	3	3	30643	29638.2	26110.6	17471.5	1.665	1.722	1.529	1
Sdha	IPI00230351.1	5	5	52314	62620.6	37528.9	31278	1.657	1.928	1.211	1
Ap3b2	IPI00420426.1	4	4	30528.1	24717.4	12470.5	18631.4	1.651	1.336	0.727	1
Ap2s1	IPI00118022.1	1	1	7041.06	9905.68	3927.41	4170.94	1.65	2.385	1.071	1
Car2	IPI00121534.11	2	2	12214	12992.8	6349.26	7243.27	1.645	1.839	0.982	1
Syn1	IPI00649886.1	1	1	2041.21	2407.2	271.583	1274.14	1.612	1.962	0.362	1
Cs	IPI00113141.1	5	5	44154.5	42521.8	20200.6	28051.2	1.587	1.505	0.781	1
Syngr3	IPI00331579.1	3	4	68181.9	56498.1	44088.1	43203.3	1.568	1.305	1.032	1
Hspa12a	IPI00469386.2	11	12	36205.6	93682.5	45623.1	22716.1	1.564	3.705	1.964	1
Mdh2	IPI00323592.2	3	3	13394.6	16234.2	10318	8279.92	1.558	1.973	1.323	1
Pdha1	IPI00337893.2	4	4	18690.8	22294.4	12740.9	11965.5	1.557	1.804	1.096	1
Nptn	IPI00123831.2 IPI00757771.1	1	1	9217.91	7360.08	6876.02	5761.47	1.535	1.333	1.243	1
Capza1	IPI00653841.1	2	2	4000.14	4921.44	1643.17	2643.48	1.497	1.907	0.749	1
Atp2b1	IPI00556827.1	2	2	7601.07	6939.84	4052.61	4961.06	1.497	1.456	0.907	1
Ttll3	IPI00138691.6	4	4	38465.7	64062.3	32095	25834.3	1.484	2.342	1.274	1
Ap2a2	IPI00310131.5	3	3	22521.6	21493.8	15449.9	14710.3	1.481	1.507	1.123	1
Bcan	IPI00623371.2	3	3	10824.7	9076.05	9730.78	6975.72	1.477	1.347	1.422	1
Ckb	IPI00720155.1	12	14	215424	215327	134283	145986	1.476	1.452	0.959	1
Got2	IPI00475310.3	11	15	155019	134575	69533	107023	1.472	1.265	0.705	1
Hk1	IPI00283611.1	3	3	21772.3	20305.2	11768.5	14460.2	1.471	1.46	0.904	1
Rhoj	IPI00279631.4	1	1	2166.07	3071.56	1614.57	1456.36	1.446	2.113	1.207	1
Pcmt1	IPI00757109.2	2	2	19979.4	21720.9	28511.9	12938.9	1.427	1.664	2.125	1
Psma7	IPI00131406.1 IPI00109122.1	1	1	3098.83	1786.25	779.534	2162.72	1.421	0.907	0.446	1
Csrp1	IPI00123891.3	1	1	3682.09	3562.71	2193.6	2534.11	1.418	1.457	0.952	1
Dync1i2	IPI00776018.1	3	3	21423.8	19712.5	18116.9	14902.1	1.381	1.366	1.264	1
EG386551	IPI00395100.1	2	14	65389.8	61800.4	45239.1	47800.9	1.366	1.294	0.972	1
Wdr7	IPI00120637.4	2	2	17360.8	14138.5	9374.31	12702.8	1.338	1.175	0.818	1
LOC632459	IPI00622235.5	1	1	3358.87	4838.75	3416.06	2418.02	1.334	1.989	1.47	1
Epb4 1l3	IPI00464296.4	25	38	93461.5	789112	201983	80040	1.325	8.211	2.572	1
Spnb3	IPI00134344.6	10	9	52457.5	48739	39228.5	40971.9	1.303	1.183	0.973	1
Clta	IPI00648927.1	2	2	55821.5	50969.9	35494.2	42819.8	1.274	1.244	0.906	1
Mtap1a	IPI00676243.2	15	17	180410	145193	88155.7	145921	1.256	1.013	0.651	1
Sv2a	IPI00762323.1	6	8	50098.5	41104.3	23401.6	40396.1	1.255	1.035	0.621	1
Mtap6	IPI00115833.2	3	3	61178.5	48059.4	30839.2	47933.4	1.255	1.066	0.724	1
Nsf	IPI00656325.2	11	12	96523.1	88757.1	70896.8	76961.4	1.248	1.152	0.92	1
AI553587	IPI00474116.3	7	9	41161.6	49952.5	19775.1	34417.1	1.248	1.446	0.657	1
C1qa	IPI00828449.1	6	9	11972.4	171511	176287	6444.47	1.223	11.29	11.697	1
Ndufa4	IPI00125929.2	4	7	62598.2	60614.7	34222	51726.2	1.221	1.171	0.711	1
C1qb	IPI00311147.1	4	4	4279.3	55258.5	53427.5	1848.81	1.216	12.268	12.07	1
Tnr	IPI00227126.1	7	7	42344.3	40952.8	27187.5	35641.1	1.208	1.147	0.799	1
Stx1b2	IPI00113149.1	4	4	73641.9	51217	36690.6	63001	1.182	0.838	0.622	1
Hsp90aa1	IPI00330804.4	3	3	4686.35	7724.3	4058.12	3954.43	1.162	1.954	1.124	1
Ptprz1	IPI00627008.2	2	2	25792	19086.1	22738.9	21841.8	1.141	0.931	1.084	1
Cplx2	IPI00111501.1	1	1	2239.03	4017.64	1181.77	1966.76	1.14	2.061	0.737	1
Cltc	IPI00648173.1	34	42	572551	434280	317112	516290	1.129	0.863	0.653	1
Glud1	IPI00114209.1	7	7	56940.8	67224.9	46439.9	51054.4	1.125	1.295	0.943	1
Mtap2	IPI00679122.1	14	20	150168	109221	81841.9	139862	1.105	0.81	0.623	1
Pfkm	IPI00331541.5	2	2	3407.86	5146.23	1894.79	3072.25	1.105	1.705	0.733	1
Eef1b2	IPI00320208.3	2	2	10160.7	11249	2055.48	9493.05	1.078	1.241	0.325	1
Pfkl	IPI00387312.2	2	2	4796.32	5372.9	2261.19	4436.55	1.075	1.259	0.608	1
Slc1a3	IPI00114279.1	1	2	2884.5	907.569	3219.66	2553.61	1.074	0.437	1.256	1
Atp1a3	IPI00752412.1	8	8	40317.5	43718.7	28728.7	38588.3	1.069	1.132	0.78	1
Epb4 1l2	IPI00309481.1	1	1	2281.71	4287.21	3252.5	2083.56	1.054	2.017	1.6	1
Atp5c1	IPI00751391.1	2	2	25385.4	14018.1	7283.51	24323.4	1.038	0.64	0.372	1
2410104I19Rik	IPI00652919.1	2	2	4220.84	7920.05	1779.71	4131.61	1.032	1.943	0.57	1
Rab3a	IPI00122965.1	4	4	42999.8	45832.7	32513.6	42538	1.021	1.071	0.796	1
Csnk2a1	IPI00120162.1	2	2	6276.17	5629.14	2955.17	6235.19	0.999	0.956	0.557	1
Acta1	IPI00653007.1	2	6	35236.8	33071.7	27990.8	35657.7	0.993	0.929	0.812	1
Spnb2	IPI00319830.7	41	46	406723	382069	340362	413762	0.988	0.929	0.84	1
LOC100045958	IPI00118447.1	4	6	119354	182464	147510	121417	0.978	1.443	1.205	1
Atp5a1	IPI00130280.1	7	8	44964.9	35641.9	33611	46688.5	0.977	0.792	0.741	1
Cplx1	IPI00132278.1	1	1	2347.04	3671.66	3031.3	2345.56	0.97	1.567	1.342	1
Rab35	IPI00130489.1	1	1	4475.83	4379.72	3660.96	4536.21	0.967	1.011	0.873	1
Rtn3	IPI00470981.2	2	3	15862.8	17276.6	13839.2	16438.8	0.946	1.091	0.909	1
Sod2	IPI00109109.1	2	2	14766.9	11454.5	8127.28	15434.4	0.946	0.796	0.598	1
Actg1	IPI00652436.2	15	38	345350	311325	254909	374644	0.935	0.843	0.709	1
Plp1	IPI00263013.4	5	5	104145	95135.8	88551.4	113919	0.919	0.843	0.792	1
Pfn2	IPI00227805.6	8	13	279957	254380	226260	310093	0.914	0.831	0.752	1
Igsf8	IPI00321348.3	1	1	27863.2	17701.7	12858.4	30286.3	0.912	0.641	0.493	1
Spna2	IPI00757701.1	66	81	648366	651183	601152	724352	0.906	0.896	0.843	1
Canx	IPI00119618.1	7	7	51896.5	53302.6	31375.9	60149.8	0.903	0.897	0.573	1
Mbp	IPI00115240.1	8	22	141354	173274	122300	161005	0.892	1.066	0.793	1
Dync1h1	IPI00119876.1	43	45	327034	364881	246167	375939	0.885	0.957	0.692	1
Hadha	IPI00223092.4	5	5	43566.3	39149.4	31520.8	50152.1	0.881	0.792	0.66	1
Diras2	IPI00126551.1	4	6	9287.17	22682.2	42203.6	9654.2	0.842	1.966	3.501	1
Ncam1	IPI00122971.1	2	2	8234.64	11791.5	6115.73	9900.45	0.829	1.223	0.707	1
Dynll1	IPI00121623.1	3	3	10389.2	18541.7	8334.22	12695.5	0.819	1.481	0.758	1
Dbn1	IPI00135475.3	3	3	7924.03	4642.35	4257.59	9599.37	0.817	0.537	0.505	1
Actb	IPI00753929.1	1	1	34350.3	24268.2	22372.9	42822.5	0.793	0.617	0.585	1
Atp5b	IPI00468481.2	5	5	7907.9	6168.6	5957.13	11012.1	0.793	0.602	0.62	1
2610009E16Rik	IPI00471441.1	4	4	7209.91	10170	6805.55	9522.78	0.772	1.049	0.791	1
Syt2	IPI00129622.3	1	1	1844.04	5517.26	3741.41	2427.15	0.748	2.198	1.592	1
SIMILAR TO ACTIN, CYTOPLASMIC 2.	IPI00751076.1	4	4	5906.34	7892.75	6422.66	8078.32	0.742	0.963	0.817	1
Vamp2	IPI00229703.6	3	4	27235.1	39788.4	22144.7	38044.8	0.735	1.029	0.666	1
KV3P_MOUSE	IPI00464407.1 IPI00464403.1	1	9	2430.51	42233	59359.1	1682.62	0.734	10.831	12.938	1
Atp5d	IPI00453777.2	1	1	6202.39	6756.39	2918.29	8557.86	0.727	0.83	0.422	1
Pebp1	IPI00761967.1	3	3	8163.82	14779	5848.45	11360.9	0.724	1.325	0.616	1
Abcf1	IPI00396671.1	3	5	3944.39	53141.8	13906.4	6281.11	0.707	5.968	1.719	1
Tln2	IPI00660065.1	5	6	22995.4	16676.2	13458.9	34470.8	0.683	0.511	0.429	1
Hsp90ab1	IPI00229080.7	6	8	56864.2	69731.2	46722.1	88111.5	0.661	0.78	0.572	1
SIMILAR TO SET TRANSLOCATION.	IPI00753486.1 IPI00347814.2	2	2	18908.7	7204.94	9295.08	30386.9	0.618	0.281	0.358	1
Syt1	IPI00750142.1	2	2	2792.15	3696.97	2227.54	4691.16	0.596	0.821	0.55	1
Syngr1	IPI00115763.2	2	3	7920.8	8008.77	7414.15	13384.1	0.588	0.636	0.615	1
Mtap1b	IPI00130920.1	25	29	360783	254984	176710	684274	0.544	0.394	0.301	1
Sf3b1	IPI00623284.3	3	3	3480.62	8424.96	4300.29	7711.77	0.46	1.107	0.644	1
Skp1a	IPI00331163.9	5	5	32336.3	44961.1	20726.8	88999.9	0.379	0.506	0.359	1
C1qbp	IPI00132799.4	2	2	52577	30861	27994.6	143871	0.366	0.242	0.247	1
Myo5a	IPI00118120.1	3	3	3785.28	8068.97	9276.45	12488.6	0.305	0.665	0.794	1
Cask	IPI00844763.1	2	2	4908.9	4717.51	2239.84	17970.1	0.277	0.283	0.18	1
LOC100047628	IPI00849156.1	11	44	263576	475157	714166	1.45795e+06	0.222	0.388	0.556	1
EG546101	IPI00848866.1	5	9	26281.3	39218.3	69976.9	126545	0.215	0.317	0.565	1
Myh9	IPI00788324.1	7	7	20126.2	32979.6	52951.8	99860.7	0.208	0.339	0.545	1
Igh-4	IPI00475246.1	11	28	45239.6	32497.2	20335.7	371541	0.195	0.129	0.124	1
Nckap1	IPI00755241.1	18	19	88113.9	66891.8	29477.3	485401	0.189	0.147	0.137	1
Cyfip2	IPI00405625.9	11	8	36416	33462.9	16286	215833	0.178	0.164	0.135	1
Myh10	IPI00757312.1	15	16	39311.4	56898.1	95245.4	239041	0.177	0.247	0.427	1
Cyfip1	IPI00330476.3	1	1	2477.63	1788.39	0	14982.2	0.168	0.13	0	1
6720456B07Rik	IPI00752771.1	3	4	10332.3	13729	8964.61	83704.1	0.129	0.168	0.156	1
Abi1	IPI00798483.1	1	1	1635.3	3857.76	0	14529.8	0.118	0.273	0	1
2900073G15Rik	IPI00750441.1	3	3	2856.2	9266.44	12533.8	26169.9	0.114	0.369	0.528	1
Wasf1	IPI00471372.2	3	3	25387.5	27103	23836.9	230371	0.112	0.129	0.15	1
Abi2	IPI00460653.1	6	7	24027.8	26902	3831.79	226740	0.111	0.122	0.129	1
Pdcd6	IPI00121736.1	1	1	813.877	2321.58	2521.3	9792.02	0.087	0.249	0.308	1
Rpo2tc1	IPI00225633.3	2	3	2691.77	7730.36	10278.2	34360.7	0.082	0.238	0.348	1
Myh11	IPI00624275.1	1	1	157.787	2175.65	682.195	4160.53	0.048	0.528	0.232	1
Prcc	IPI00111020.1	2	2	6251.79	11465	5416.21	141490	0.046	0.087	0.083	1
Fbxo2	IPI00153176.2	4	4	3108.39	1309.2	4369.92	70785.5	0.045	0.025	0.103	1
Caskin1	IPI00411109.3	79	310	291268	508798	19386.5	1.24573e+07	0.03	0.047	0.075	1
Asph	IPI00624896.3	7	7	3995.96	6292.38	11302.4	198066	0.023	0.04	0.104	1
MAPT	IPI00217976.4	1	1	0	1272.17	1398.2	367.09	0	3.025	3.42	1
Acot7	IPI00125939.2	1	1	0	3200.87	1934.89	296.27	0	8.255	5.394	1

## Sheet: Experiment2
Protein name	Protein identifier	number of unique peptides	number of unique spectra	SumIonArea_114	SumIonArea_115	SumIonArea_116	SumIonArea_117	FoldChange_114vs117	FoldChange_115vs117	FoldChange_116vs117	FoldChange_117vs117
Pde1b	IPI00118900.1	2	2	12974.6	11630.7	11686.8	0	36.061	34.847	33.918	1
Hnrpk	IPI00761237.1	2	2	55567.6	55488.7	59627.2	0	25.104	26.853	27.956	1
Dctn4	IPI00317289.7	4	4	63404.2	54106.8	60555.1	775.377	17.821	15.362	16.341	1
Mapk3	IPI00750828.1	3	3	26369.4	26491.3	24994.6	341.522	17.129	18.36	16.99	1
Ap2m1	IPI00850270.1	1	1	5771.91	3748.44	4793.33	140.046	15.749	11.418	13.6	1
Dhps	IPI00114647.8	10	11	167357	98031.3	62120.5	8410.14	14.17	8.04	5.172	1
Mapt	IPI00649104.1	97	1777	3.28353e+07	4.77485e+07	3.50788e+07	1.26753e+06	11.075	15.096	11.458	1
Fntb	IPI00169914.1	2	2	9535.69	12381.1	9139.37	444.881	10.826	14.645	10.977	1
Hddc3	IPI00132959.1	1	1	1646.27	107.512	240.82	148.119	10.307	1.33	1.639	1
Ppp2r2d	IPI00473753.2	2	2	22430.6	25591.7	27942	919.046	10.08	12.207	12.996	1
Efcbp2	IPI00131287.2	5	5	97033	64244.8	61853.4	8043.79	9.105	6.2	5.677	1
Fn3k	IPI00111519.1	5	5	100635	145873	134999	5868.37	8.413	11.819	10.823	1
Wdr77	IPI00114819.3	1	1	14770.5	9473.93	6552.02	1531.73	8.018	5.661	3.88	1
Slpi	IPI00125333.1	2	2	127719	9000.97	226128	6142.81	7.796	1.425	13.888	1
Ndrg1	IPI00125960.1	2	2	31421.1	39080.7	41652.1	2319.64	7.412	9.72	10.166	1
Dctn3	IPI00331339.3	8	9	329457	338589	299237	32207.4	7.355	7.507	6.485	1
Pdia3	IPI00230108.6	2	2	31362.8	28397.7	39168.9	2562.38	7.195	7.089	9.26	1
Mpp6	IPI00124046.1	1	1	33300.8	36550.7	29607.6	3345.69	7.06	8.186	6.644	1
Csde1	IPI00338717.3	2	2	5131.72	5527.76	3536.83	565.167	7.028	7.972	5.235	1
Akr7a5	IPI00331490.5	2	2	49931.3	36627.2	39247.7	5293.59	7.028	5.662	5.806	1
Phgdh	IPI00225961.5	1	1	3347.62	1146.29	3500.93	321.261	6.961	2.998	7.439	1
Prkaca	IPI00230005.3	2	2	58593.8	41552.5	29218.2	7215.15	6.83	5.284	3.703	1
Cct4	IPI00116277.3	3	3	46003.5	39426.8	44956	4741.95	6.759	6.291	6.888	1
Dctn2	IPI00116112.3	9	15	138821	135538	147256	14361.5	6.734	6.644	6.887	1
Aldh1l1	IPI00153317.3	6	6	119363	84658.2	88199.3	14701.4	6.554	4.75	4.703	1
Sgta	IPI00116331.1	5	5	68478.6	73567.4	56316.5	8718.37	6.228	6.578	4.992	1
Lancl2	IPI00121949.1	5	5	88674.4	101128	99510.7	10152.2	6.201	6.966	6.704	1
Cct8	IPI00469268.5	7	7	75604.3	58851.2	69758.5	9463.6	6.173	4.855	5.424	1
Sfn	IPI00844680.1	1	1	6707.18	7088.63	7306.28	764.544	6.109	6.881	6.943	1
LOC434233	IPI00227773.1	1	1	7712.46	3093.1	2786.62	1166.74	5.952	2.787	2.338	1
Hsp110	IPI00123802.5	30	45	1.08415e+06	786431	835455	149510	5.936	4.412	4.451	1
Gnai2	IPI00228617.6	1	1	21617	19098.2	19348.9	2820.45	5.839	5.571	5.491	1
Txnl1	IPI00654054.1	6	7	118901	144544	113714	16468.4	5.701	6.801	5.319	1
Trappc6b	IPI00134426.1	3	3	79222.2	57532.2	65101.3	10970.5	5.686	4.547	4.904	1
S100b	IPI00222557.5	1	2	7852.91	11306.2	14920.4	715.218	5.651	8.552	10.942	1
Marcks	IPI00229534.5	2	2	47628.6	89279.3	103291	3799.86	5.627	10.845	12.39	1
Impact	IPI00319956.1	2	2	20012.6	30003	26613.8	2390.59	5.568	8.649	7.71	1
Hspa4l	IPI00317710.1	25	29	723145	610988	579388	107092	5.566	4.739	4.35	1
Ppp2r1a	IPI00310091.8	10	13	204658	172407	187429	28527.8	5.539	4.638	4.882	1
LOC100046081	IPI00154004.1	6	9	70330	79041.8	89446.8	11835.4	5.533	4.406	4.864	1
Vps26b	IPI00223759.2	5	5	96938.5	79951.5	87596.3	14105.7	5.51	4.602	4.808	1
Txnl2	IPI00315550.3	1	1	14347.2	9166.02	10904.9	2112.66	5.501	3.921	4.392	1
1810017G16Rik	IPI00125570.1	2	3	74524.4	52830.4	63288.7	10755.9	5.469	4.286	4.862	1
Gda	IPI00469987.3	6	6	24914.6	30104.9	25906.4	2887.91	5.464	6.373	6.14	1
Glul	IPI00626790.2	20	56	1.17331e+06	916779	1.03742e+06	180700	5.326	4.187	4.473	1
Atg3	IPI00132142.1	1	1	22386	26497.9	24464.4	3113.18	5.309	6.624	6.078	1
Ppm1e	IPI00461286.1	5	6	41958.1	44166.4	40414	6307.84	5.302	5.862	5.245	1
Actr1a	IPI00113895.1	4	5	77153	66687.6	49405	12835.4	5.261	4.609	3.351	1
Ndrg3	IPI00338327.1	3	3	19647	24335.5	32544.9	2327.47	5.181	6.819	8.789	1
Ube3a	IPI00115595.1	3	3	100952	81692.3	83901.1	15696.1	5.181	4.561	4.536	1
LOC100039786	IPI00853924.1	8	21	369508	406320	474565	53928.2	5.112	5.594	6.183	1
Cops4	IPI00131871.1	5	5	59344.3	64761.8	66821.9	9084.61	5.031	5.44	5.424	1
0610009B22Rik	IPI00315584.1	1	1	11232.2	10580.5	7481.13	1954.46	4.905	4.924	3.527	1
Rcc2	IPI00222509.1	4	4	24323.1	35860.3	25742.3	3972.44	4.883	6.917	5.056	1
Cbx3	IPI00660374.1	5	5	101261	119692	110464	16698.7	4.811	5.578	5.079	1
Ahcyl1	IPI00162781.2	7	8	267361	234584	215994	47289.6	4.809	4.244	3.79	1
Lgi1	IPI00120302.1	1	1	2698.29	2752.46	3591.68	402.23	4.791	5.261	6.582	1
Dpysl3	IPI00122349.1	8	11	139098	134226	143711	24188.2	4.725	4.525	4.715	1
Psmd9	IPI00113287.1	1	1	2318.45	2029.1	3117.28	351.401	4.72	4.527	6.528	1
Gpd2	IPI00331182.4	18	24	332345	301296	280118	58584	4.708	4.188	3.784	1
Dctn1	IPI00115663.1	23	26	552045	376906	413534	99458.2	4.693	3.328	3.448	1
Cap1	IPI00137331.6	4	4	50854	49534.6	54582.7	8810.75	4.646	4.524	4.804	1
Fnta	IPI00118904.1	2	2	23802.2	15893.4	20135.5	4229.82	4.637	3.448	4.107	1
Capn2	IPI00308938.6	8	8	169087	180372	159164	30551.7	4.613	4.863	4.222	1
Itpr1	IPI00469221.4	10	11	79821.4	77715.4	45123.6	15706.5	4.599	4.447	2.635	1
Lancl1	IPI00131535.1	6	7	133991	122986	112148	25371.6	4.535	4.159	3.716	1
Usp7	IPI00463367.2	5	5	58213.8	49350.7	37037.7	11324.3	4.534	3.83	2.904	1
Rufy3	IPI00762081.1	2	2	41927.1	52402	33527.8	7868.11	4.486	5.843	3.87	1
Pacs1	IPI00321922.2	1	1	12084	9766.37	12273.1	2149.68	4.479	3.964	4.74	1
Acp1	IPI00828470.1	1	1	6847.65	4649.52	9216.2	1116.34	4.477	3.444	6.175	1
Homer3	IPI00395047.1	5	6	127830	106030	52360.5	28101.4	4.314	3.513	1.849	1
Actr1b	IPI00153990.1	5	6	80231.6	70606	50671.2	16809.6	4.28	3.832	2.733	1
Vps35	IPI00111181.1	11	12	203301	199929	180451	40744.9	4.237	4.189	3.662	1
Tuba8	IPI00311175.5	1	1	15700.2	9904.74	9677.68	3287.47	4.223	2.961	2.781	1
Pdxk	IPI00283511.1	5	5	142816	183724	189549	26401.3	4.223	5.319	5.381	1
Gpx4	IPI00227783.2	7	11	298947	415792	302973	60031	4.215	5.657	4.125	1
Npepps	IPI00130000.1	11	11	167772	163707	176020	33027.5	4.196	4.079	4.208	1
Mat2a	IPI00454016.5	2	2	22802.4	33644	37405.3	3807.84	4.178	6.434	7.052	1
Mapk1	IPI00119663.3	5	6	40234.2	48630.4	51797.9	8017.16	4.144	4.775	4.877	1
Phpt1	IPI00118757.1	1	1	26371	33170.7	33679.7	4901.53	4.131	5.468	5.49	1
Ppp3cc	IPI00468124.1	2	2	11455.7	9849.52	7580.47	2458.66	4.104	3.794	2.926	1
Ppp2cb	IPI00120374.1	7	8	111276	105146	117455	22395.9	4.086	3.864	4.196	1
Prdx1	IPI00121788.1	7	9	188903	223602	266737	35643.9	4.079	4.799	5.508	1
Cct3	IPI00116283.1	6	6	62562.3	57898.4	46882.9	13747.2	4.062	3.759	3.039	1
Actn1	IPI00380436.1	7	7	130508	107584	92409.1	28967.7	4.06	3.381	2.843	1
Pcbp1	IPI00128904.1	5	6	126245	113898	121301	26485.2	4.015	3.593	3.77	1
Acot7	IPI00125939.2	8	8	86818.9	85725.3	71316.1	19169.4	4.003	3.987	3.173	1
Usp5	IPI00113214.1	7	7	81984.6	54890.7	56077.5	18245.3	3.994	2.776	2.726	1
Camkv	IPI00122486.3	12	13	273011	203859	206261	61999.2	3.947	3	2.911	1
Hspa9a	IPI00133903.1	41	83	1.9687e+06	2.03836e+06	1.726e+06	443951	3.896	3.998	3.346	1
Prdx2	IPI00117910.3	7	10	149472	176642	157041	32710	3.892	4.511	3.972	1
Map2k1	IPI00466610.5	5	6	65415	84068.1	110019	12862	3.846	4.926	6.184	1
LOC100045629	IPI00226275.2	1	1	2745.14	1527.75	2562.29	602.203	3.834	2.445	3.717	1
Arpc1a	IPI00127987.1	3	3	62737.8	58996.6	48945.9	14281.9	3.823	3.845	3.186	1
Mtpn	IPI00228583.5	2	2	23729.8	21599.8	21107.3	5287.57	3.821	3.744	3.589	1
Pddc1	IPI00224733.1	1	1	17234.3	15577.4	13710.8	3934.15	3.803	3.693	3.221	1
Hspa2	IPI00387494.1	7	7	106780	116638	90683.6	25207.1	3.786	4.052	3.117	1
Rac2	IPI00137618.1 IPI00127408.3	1	1	13509.1	20178.2	24355.5	2510.34	3.778	5.9	6.977	1
Oat	IPI00129178.1	1	1	1538.9	296.829	2766.14	285.073	3.757	1.148	6.824	1
2810409H07Rik	IPI00111981.1	1	1	7388.84	3883.74	5235.91	1739.7	3.748	2.252	2.798	1
Crmp1	IPI00312527.4	8	10	162049	149847	164825	37748.9	3.726	3.481	3.658	1
Lrpap1	IPI00469307.2	1	1	15164	4451.08	4388.39	3901.61	3.701	1.333	1.185	1
1110014N23Rik	IPI00755468.1	1	1	4556.73	8848.72	5076.1	1025.3	3.679	7.213	4.389	1
Asrgl1	IPI00751854.1	4	4	50540.6	62674	69372.6	10739.9	3.673	4.81	5.226	1
Ap1m1	IPI00119680.3	3	3	11260.3	20810.5	21679.6	2138.34	3.659	6.939	7.213	1
Ndrg2	IPI00136134.1	6	9	135907	112788	118770	32527.7	3.657	3.087	3.201	1
Usp9x	IPI00108388.1	6	7	82295.2	55812.4	46981.6	21307.7	3.63	2.52	2.065	1
Gna11	IPI00121387.1	1	1	11070.4	3588.11	11737.5	2550.5	3.599	1.488	3.915	1
Sh3glb2	IPI00756786.1	2	2	14452.9	13680.8	16279	3384.47	3.531	3.607	4.145	1
Camk2a	IPI00420725.4	7	7	75574.7	73907.8	73174.9	19256.7	3.522	3.429	3.263	1
Phyhip	IPI00169622.3	5	7	139373	166507	146451	34541.1	3.519	4.136	3.602	1
Acot11	IPI00623737.2	2	2	17421.4	20560.3	20701.6	4077.16	3.505	4.371	4.353	1
Wdr68	IPI00262605.6	2	2	17906.7	14370.9	14021.1	4528.1	3.487	3.044	2.9	1
Dpysl4	IPI00845581.1	4	7	89434.3	85972.7	86880.1	23476.8	3.423	3.297	3.212	1
Hspa4	IPI00331556.5	14	19	538062	391180	418127	145281	3.421	2.54	2.594	1
Cul5	IPI00331507.8	2	2	11924.3	8841.95	10981	3028.83	3.4	2.78	3.282	1
Tcp1	IPI00118678.1	4	4	72085.9	68650.5	66553.1	19027.4	3.385	3.217	3.048	1
Eef2	IPI00466069.3	8	9	103563	90400.1	99157	27057.8	3.37	2.99	3.125	1
Ppa2	IPI00127050.1	1	1	4159.04	10031.7	6514.64	965.816	3.364	8.089	5.516	1
Dbnl	IPI00378015.1	5	5	58967.4	67149.6	54791.8	15702	3.362	3.755	3.047	1
Car2	IPI00121534.11	2	2	16212.4	13029.1	14736	4201.39	3.35	2.94	3.203	1
Cops6	IPI00131873.1	2	2	29546.3	36341.1	34241.6	7550.14	3.28	4.243	3.987	1
Krt1-10	IPI00757388.1	1	1	24068.6	18861.5	22745.4	6472.48	3.228	2.774	3.2	1
Gars	IPI00112555.3	3	4	72136.8	66722.9	72367.1	20221.2	3.179	2.95	3.092	1
Dlgh1	IPI00125861.2	3	3	16946.3	17799.3	12243.2	4831.8	3.173	3.522	2.485	1
Tufm	IPI00274407.1	4	4	19880.6	28432.5	28258.1	5286.09	3.151	4.373	4.297	1
Prps1	IPI00318204.5	3	3	20715	20479	22265.3	5641.16	3.142	3.333	3.538	1
Plekhc1	IPI00276222.1	3	3	18741.4	16369	20615.5	5082.33	3.139	2.984	3.6	1
Dpysl5	IPI00624192.2	3	3	40263.5	45789.8	46892.2	10981	3.104	3.742	3.783	1
A330104H05Rik	IPI00624843.3	2	2	10603.3	2725.5	12012.4	2894.23	3.09	1.08	3.583	1
Wdr7	IPI00120637.4	3	3	51094.5	33984.8	39476.1	14978	3.064	2.265	2.505	1
Grb2	IPI00119058.1	6	6	72003.1	118016	128045	18821.9	3.048	4.822	5.081	1
Scye1	IPI00132194.3	4	4	42026.6	37108	31643.9	13007.8	3.013	2.663	2.245	1
Dpysl2	IPI00114375.2	32	83	1.10269e+06	1.0746e+06	1.04082e+06	337905	2.987	2.881	2.747	1
Synj1	IPI00850983.1	12	13	229365	177224	191780	70708.2	2.971	2.349	2.428	1
Khsrp	IPI00462934.2	3	3	55653.7	56440.1	42843.7	17163.6	2.94	3.165	2.438	1
Cnp1	IPI00319602.3	23	37	887063	868033	962953	269850	2.939	2.873	3.088	1
Trappc3	IPI00115056.1	2	2	22501.5	37120.1	30052.2	6424.24	2.936	4.977	4.113	1
Kbtbd11	IPI00462191.3	3	3	44874.1	58804.1	54605.3	13068.9	2.924	4.012	3.731	1
Pfdn1	IPI00132485.2	2	2	31523.2	42482.3	30757.1	9531.43	2.922	4.093	3.046	1
Tbcd	IPI00461857.2	2	2	16245.2	16058.5	20065.2	4713.33	2.917	3.108	3.746	1
Hspa8	IPI00753407.1	44	165	3.2221e+06	3.17566e+06	3.08485e+06	1.01175e+06	2.908	2.841	2.703	1
Tpm3	IPI00169707.1	5	5	87735.1	71489.8	96383	26906.4	2.905	2.454	3.109	1
Dync1i1	IPI00131084.3	1	1	1735.78	6547.97	8940.34	217.37	2.904	10.752	14.499	1
Thop1	IPI00322150.8	2	2	40998.3	34840.5	39389.3	12513.1	2.89	2.67	2.921	1
1810020D17Rik	IPI00396805.1	2	2	5992.81	5075.38	6760.96	1790.97	2.881	2.667	3.385	1
Tubb2c	IPI00169463.1	11	23	211979	229403	218246	64208.5	2.853	3.016	2.882	1
Napg	IPI00109870.1	3	3	37472.8	45617.6	40878.6	11560	2.828	3.619	3.254	1
Ap1b1	IPI00648683.2	3	3	25103.4	25563.5	18231.2	8238.34	2.796	3.018	2.202	1
Gnai1	IPI00467152.3	2	2	27048	28471.4	25948.9	8644.08	2.783	3.114	2.83	1
Gstm4	IPI00165796.1	1	1	1920.13	2195.75	5132.89	473.123	2.757	3.461	7.426	1
Dusp3	IPI00648654.1	3	5	57489.8	76155.3	56750.1	18941.8	2.747	3.534	2.706	1
Hspa1b	IPI00346073.1	5	5	52555.2	47675.5	41251.7	18171.1	2.711	2.464	2.111	1
Echs1	IPI00454049.4	4	4	55038.1	74339.4	91259.9	17147.6	2.696	3.57	4.25	1
Ube2v1	IPI00756574.1	4	5	41488	61301.1	63430.5	13243.7	2.687	3.848	3.931	1
Car8	IPI00377496.5	3	4	9874.44	15729.4	14398.4	3085.37	2.687	4.421	4.082	1
Gnao1	IPI00115546.4	5	8	183074	168893	209478	61768.9	2.682	2.503	2.937	1
6330407J23Rik	IPI00403618.4	3	4	58895.1	51387.2	46449.4	20760.2	2.67	2.337	2.079	1
Cct5	IPI00116279.3	3	3	116232	78974.2	112933	39074.4	2.649	2.01	2.692	1
Psmd2	IPI00123494.3	3	3	36098.2	29371.4	42137.8	11894.5	2.638	2.36	3.201	1
Gnb2	IPI00775863.1	2	2	10951.8	16135.2	8936.04	3825.41	2.629	3.982	2.348	1
Capzb	IPI00474883.2	8	10	158177	140697	184953	54506.1	2.628	2.356	2.931	1
4933413B09Rik	IPI00136610.1	3	7	118288	85257.3	76900.5	44573.2	2.622	1.932	1.667	1
Ppp3ca	IPI00121545.1	13	22	391256	376425	440702	134487	2.622	2.512	2.859	1
Opa1	IPI00403336.4	6	8	43847.5	51909.8	39581.4	15648.6	2.612	3.012	2.334	1
Ppp1r1b	IPI00121349.3	3	3	26763.8	24512.5	33408.1	8844.39	2.609	2.599	3.383	1
Capza1	IPI00653841.1	1	1	7733.97	7116.08	7188.13	2670.09	2.606	2.582	2.564	1
Hspd1	IPI00461249.1	13	14	245508	238406	257012	85154.9	2.604	2.547	2.634	1
Cdc23	IPI00221793.2	1	1	17634.2	14129	10867.5	6336.98	2.603	2.256	1.748	1
Alb1	IPI00131695.3	27	41	1.0552e+06	1.10224e+06	1.38053e+06	361596	2.589	2.7	3.234	1
Acyp2	IPI00272401.3	2	2	59375.5	54661.6	80637.2	19602.5	2.579	2.589	3.623	1
Cacybp	IPI00115650.4 IPI00622314.3	2	2	20396.5	12318.2	21916	6968.6	2.578	1.775	2.877	1
Ap3m2	IPI00124286.2	1	1	4511.95	2702.07	6768.62	1455.93	2.577	1.794	3.958	1
Idh3a	IPI00459725.2	3	4	117868	93768.6	122398	42242	2.556	2.078	2.565	1
Kif21a	IPI00454081.1	3	3	59978.6	39466.6	47715.6	21473.9	2.555	1.873	2.153	1
Prkacb	IPI00263822.6	2	2	14891.4	13971.8	6228.77	5613.29	2.55	2.533	1.232	1
Cops8	IPI00187407.4	1	1	14350.3	17113.1	17681.1	4934.38	2.535	3.196	3.269	1
Dynlt3	IPI00308667.1	3	3	12601.5	18138.6	18793	4222.56	2.524	3.791	3.908	1
Tceb2	IPI00131224.1	1	1	23956.1	18587.4	19823.9	8681.5	2.521	2.139	2.216	1
Rtn1	IPI00395193.1	6	8	130116	113381	124551	46965.2	2.512	2.232	2.365	1
Add1	IPI00136000.1	1	1	9123.38	7410.7	14563.2	3015.49	2.506	2.27	4.1	1
Cap2	IPI00112001.1	4	6	17666.2	25614.7	26853.8	8317.89	2.506	2.148	2.166	1
Ptpns1	IPI00129158.1	1	1	8425.22	4805.8	3578.27	3222.41	2.503	1.594	1.184	1
Cct2	IPI00320217.9	6	6	32745.1	28947.6	30530.5	12225.5	2.493	2.174	2.276	1
Kpnb1	IPI00742334.1	1	1	16237.9	12271.3	12773.4	5995.74	2.49	2.061	2.086	1
Ap2a1	IPI00108780.6 IPI00310131.5	12	14	140340	134106	141775	52588.7	2.477	2.364	2.429	1
Gstm5	IPI00114380.1	6	7	66820	82984.6	78800.8	24585.7	2.47	2.987	2.826	1
Mapre3	IPI00343557.1	2	2	53279	44761.1	62383.7	18985.5	2.466	2.27	3.006	1
Gpd1l	IPI00336807.4	1	1	17109.4	16774.8	24589.5	5913.67	2.462	2.619	3.655	1
Ywhag	IPI00230707.6	6	8	173678	182747	231500	62891.2	2.455	2.59	3.154	1
Gnaq	IPI00228618.5	2	2	21706.4	20846.9	20982.5	8008.13	2.449	2.524	2.504	1
Bdh1	IPI00330754.1	2	2	39181.2	23569	20861.3	15191.8	2.443	1.637	1.42	1
Ywhae	IPI00118384.1	12	17	285926	269405	372500	104527	2.441	2.332	3.04	1
Ywhaz	IPI00116498.1	11	16	337638	363860	511416	120580	2.439	2.642	3.524	1
Fasn	IPI00113223.2	11	11	144249	151355	136174	55744	2.439	2.519	2.244	1
AI553587	IPI00474116.3	5	6	91102.6	91255.8	92192.1	34473.5	2.433	2.44	2.394	1
Vamp3	IPI00132276.1	2	2	25709.2	17760.1	35816.4	9051.19	2.428	1.9	3.481	1
Atp6v1b2	IPI00119113.3	3	3	10361.9	18129.2	18954.2	3498.72	2.427	4.375	4.57	1
Impa1	IPI00115085.1	1	1	21726.5	23709	46104.2	7015.16	2.419	2.877	5.216	1
Ywhah	IPI00227392.5	8	11	275011	245273	357360	102346	2.418	2.171	2.998	1
Nars	IPI00223415.3	3	3	37970.9	39210.6	36208.6	14275.2	2.413	2.654	2.444	1
Idh3b	IPI00126635.1	5	6	48976.7	51079.2	48984.6	18918.8	2.409	2.485	2.354	1
Oplah	IPI00169473.1	4	4	31614.8	29668.2	27961.8	12470.5	2.389	2.239	2.078	1
Cfl1	IPI00407543.2	11	19	350084	495542	473728	133273	2.383	3.277	3.073	1
Ap2s1	IPI00118022.1	3	3	37342.8	35961	40798.9	14150	2.36	2.447	2.707	1
Tubb3	IPI00112251.1	9	17	139096	221960	178391	53069.5	2.35	3.539	2.949	1
Sh3gl1	IPI00312752.3	4	4	49233.1	60881.5	54915.9	19382.1	2.346	2.837	2.552	1
Ogt	IPI00420870.4	3	3	49251.8	40884	51086.8	19067.5	2.326	2.11	2.531	1
LOC100045958	IPI00118447.1	2	2	26330.8	14996.3	14655.7	10770.7	2.317	1.482	1.401	1
Aldh6a1	IPI00626199.1	1	1	593.945	2916.22	2582.87	156.401	2.306	10.702	9.742	1
Tubb5	IPI00117352.1	15	29	326770	310828	306291	132724	2.301	2.187	2.101	1
Tubb2b	IPI00109061.1	15	34	381263	519549	413956	152137	2.301	3.036	2.462	1
1500019G21Rik	IPI00120257.1	1	1	5026.96	6309.09	9395.78	1797.93	2.296	3.073	4.393	1
L1cam	IPI00785371.1	1	1	36001.1	22933.6	27902.9	14562.3	2.291	1.631	1.886	1
Ppp1cb	IPI00758047.1	1	1	23436.3	24939	20609.6	9440.43	2.287	2.579	2.155	1
Sh3bgrl	IPI00122265.1	1	1	3885.17	9901.32	5983.89	1482.79	2.283	5.772	3.707	1
Dstn	IPI00127942.4	3	3	53880.7	81851.3	80719.9	20387.4	2.282	3.6	3.557	1
Rabep1	IPI00845537.1	1	1	3982.8	2443.73	3226.37	1612.48	2.28	1.574	1.954	1
Ddb1	IPI00316740.3	4	4	29036.5	25000.4	29926.7	11926.7	2.269	1.978	2.269	1
SIMILAR TO ACTIN, CYTOPLASMIC 2.	IPI00751076.1	9	21	288439	384118	175768	124264	2.268	2.891	1.436	1
Calb1	IPI00331066.6	2	3	23163.1	27843.1	29504.2	9050.53	2.262	2.875	3.014	1
Cmpk	IPI00331146.5	1	1	5386.38	7796.93	3623.95	2258.73	2.261	3.361	1.708	1
Rab5c	IPI00404579.1	1	1	5828.38	5548.02	8456.76	2226.75	2.259	2.342	3.386	1
Ncdn	IPI00331299.9	11	13	193427	230571	204068	79966.8	2.242	2.618	2.31	1
Pfkm	IPI00331541.5	9	10	151014	163718	169138	62771.7	2.24	2.402	2.428	1
Dnm1	IPI00272878.6	22	25	315173	327043	326667	128687	2.239	2.314	2.274	1
Trap1	IPI00132762.1	1	1	6818	8229.9	8071.85	2724.78	2.238	2.85	2.787	1
Ap2a2	IPI00310131.5	9	9	78132.9	69443.7	87223.2	32112.2	2.225	2	2.396	1
Dync1li1	IPI00153421.1	3	3	10985	14612.3	12160.2	4508.23	2.206	3.062	2.591	1
Lrp1	IPI00119063.2	6	6	69545.4	46012.1	33710.4	31091.2	2.206	1.515	1.098	1
Tubulin alpha-4 chain	IPI00117350.1	9	16	149854	209107	147498	65180.2	2.204	2.987	2.159	1
Rars	IPI00315488.1	1	2	43096	49393.3	43017.9	17919.9	2.199	2.66	2.335	1
Sirt2	IPI00110265.1	3	3	22378.4	20913.4	23428.6	9305.24	2.183	2.201	2.407	1
Ppp3cb	IPI00112312.3	5	8	109410	136606	88325.7	48973.3	2.18	2.631	1.767	1
Tpp2	IPI00469194.2	5	5	73268.5	61896.3	70920.7	31841.8	2.169	1.856	2.04	1
Ttll3	IPI00138691.6	3	4	95843	133240	145213	39641.2	2.168	2.938	3.148	1
Hspa5	IPI00319992.1	33	49	1.08429e+06	977997	973508	479824	2.159	1.957	1.914	1
Cd81	IPI00310916.1	1	1	5182.44	5974.58	5483.89	2191.24	2.154	2.624	2.415	1
Cops7a	IPI00317701.2	1	1	15449.8	18845.2	22746.3	6281.61	2.146	2.775	3.277	1
Snap91	IPI00122409.1	3	3	43438.6	48579.6	41782.9	18941.2	2.114	2.499	2.169	1
Crym	IPI00120030.1	2	2	36734.9	33696.3	40633.2	15790.7	2.107	2.093	2.446	1
Idh3g	IPI00109169.1	2	3	62086	59335	75713.1	26568.5	2.095	2.165	2.667	1
Hk1	IPI00283611.1	8	9	120379	100710	148890	52908.1	2.09	1.806	2.488	1
Ap2b1	IPI00378063.1	13	15	250741	263489	329629	110368	2.089	2.2	2.638	1
Ckmt1	IPI00128296.1	7	10	137155	193789	192563	61100.3	2.075	2.857	2.832	1
Map1lc3a	IPI00137594.2	1	1	17939.8	17318.1	17439.5	7994.39	2.067	2.141	2.132	1
Ywhab	IPI00230682.6	4	4	81174.3	92641.3	109216	36056.9	2.064	2.333	2.672	1
Cst3	IPI00123744.1	1	1	7558.38	9880.26	9026.06	3356.99	2.041	2.793	2.571	1
Prdx3	IPI00116192.1	2	2	23075.6	30766.7	27828.8	10238.7	2.041	2.845	2.596	1
Ube1x	IPI00123313.1	9	9	75178.2	80124.1	90682.4	34371.6	2.033	2.174	2.377	1
Sgip1	IPI00623241.2	2	2	9461.19	6910.15	8100.58	4346.78	2.025	1.631	1.842	1
Ppp1ca	IPI00130185.1	2	2	18536.5	14994.5	19247.3	8375.57	2.025	1.796	2.21	1
Tuba1	IPI00117348.4	21	69	929989	890146	880924	437707	2.018	1.936	1.882	1
Acsbg1	IPI00453834.2	5	5	46343.9	63155.6	53587.8	21601.9	2.016	2.707	2.28	1
Gng3	IPI00129268.1	1	1	5931.33	7407.96	7326.16	2666.97	2.01	2.642	2.609	1
Purb	IPI00128867.3	2	2	29443.1	27177.9	33501.5	13335.9	2.006	2.006	2.393	1
Thnsl1	IPI00221739.1	4	4	44973.9	53708.9	49688.1	20613.3	1.997	2.403	2.214	1
Snx1	IPI00622364.3	2	2	7388.72	7642.34	10501.9	3292.06	1.988	2.216	2.93	1
Capza2	IPI00111265.3	7	9	68415.2	83364.9	74382.1	30181.2	1.97	2.339	2.068	1
Pfkp	IPI00124444.1	4	4	42684.2	66095.9	55406.4	20224.7	1.968	2.93	2.487	1
Gnb1	IPI00120716.3	4	4	49784	72155.5	73048.1	23236.6	1.964	2.761	2.774	1
Syt2	IPI00129622.3	2	2	8470.36	8009.15	13650.4	3752.82	1.963	2.032	3.255	1
Acat1	IPI00154054.1	5	6	75133.4	77503	75399	36598.7	1.96	2.005	1.937	1
Sepw1	IPI00222578.5	1	1	12919.1	13206.4	16262.3	5964.26	1.954	2.147	2.57	1
Ptprs	IPI00754853.1	1	1	2920.44	2786.14	2834.56	1392.48	1.944	1.992	2.003	1
Hsp90aa1	IPI00330804.4	9	13	173533	204465	183572	85200.6	1.935	2.241	2.011	1
Pygb	IPI00229796.3	6	6	39171.9	41080.4	37018.8	19464.6	1.929	2.002	1.803	1
Nrgn	IPI00380227.1	1	1	41606.6	45769.3	59065.4	19307	1.921	2.262	2.833	1
Atp6v1a	IPI00407692.3	14	16	300747	292003	349532	149081	1.909	1.851	2.126	1
Atp2b2	IPI00831180.1	6	7	63023.9	47824.9	58118.2	31606.6	1.903	1.484	1.727	1
Sep7	IPI00224626.3	3	4	31230	40943.3	51514.3	14846.1	1.901	2.451	2.991	1
Gmps	IPI00351252.4	2	2	7864.54	8489.13	5971.29	3936.1	1.896	2.16	1.571	1
Prdx6	IPI00555059.2	5	5	79795.2	133962	189736	35778.9	1.885	3.083	4.217	1
Hsd17b4	IPI00331628.5	2	2	15161	14465.9	10025.2	7694.21	1.883	1.914	1.371	1
Mtap2	IPI00679122.1	21	34	618194	585812	671203	317989	1.846	1.757	1.95	1
Syt1	IPI00750142.1	3	4	36202.9	30173	44835.5	18356.6	1.845	1.573	2.199	1
Nras	IPI00315334.5	2	2	7299.93	10115.4	9552.64	3607.16	1.841	2.663	2.532	1
Arpc3	IPI00124829.5	1	2	6327.79	8682	8448.81	3129	1.836	2.633	2.572	1
Prdx5	IPI00475031.1	7	8	85639.8	140536	141826	43388.8	1.834	2.841	2.846	1
LOC100043839	IPI00848935.1	21	44	937505	1.05855e+06	1.16517e+06	480592	1.823	2.042	2.206	1
Gdi1	IPI00323179.3	6	6	69146.3	91545.4	111886	34701.9	1.822	2.382	2.813	1
Fscn1	IPI00353563.4	3	4	36381.1	46633.7	47083.4	18226.8	1.818	2.342	2.342	1
Actr2	IPI00177038.1	6	7	137636	86510.5	125293	73291.8	1.805	1.198	1.608	1
Arpc2	IPI00661414.2	3	3	16677.1	16911.5	13774.1	8754.63	1.802	1.944	1.609	1
Camk2b	IPI00649778.1	3	4	50453.8	79670.3	74556.2	26120.1	1.796	2.729	2.562	1
2900041A09Rik	IPI00119067.3	3	3	62796	62532.3	101232	30906.3	1.794	1.944	2.982	1
Eef1a1	IPI00307837.5	4	5	66668.3	76279.3	86535.8	35694.7	1.789	1.991	2.205	1
Gsta4	IPI00323911.3	1	1	14531.6	11835.6	21789.3	7254.8	1.783	1.615	2.76	1
Sept5	IPI00850740.1	7	7	180082	118681	169417	98014.2	1.78	1.218	1.629	1
Aldoc	IPI00119458.7	12	19	320454	295530	404461	169466	1.777	1.657	2.16	1
Bin1	IPI00114352.1	5	6	80200.7	81263.4	102020	42551.3	1.771	1.797	2.175	1
Ralb	IPI00121110.1	1	1	2203.56	3786.81	4733.73	1061.37	1.77	3.155	3.886	1
Sv2a	IPI00762323.1	4	4	78989.6	73954.4	85803	43264.7	1.743	1.64	1.844	1
Mtap1a	IPI00676243.2	20	31	540776	446781	402033	305709	1.741	1.455	1.297	1
Add2	IPI00323122.1	2	2	7904.59	4658.26	7857.5	4250.12	1.73	1.163	1.805	1
Rab3a	IPI00122965.1	4	6	24607.9	40062.6	50703.5	12665.7	1.729	2.729	3.394	1
Rtn4	IPI00270767.2	4	5	33408.4	31059.6	24767.9	18995	1.728	1.599	1.288	1
Eef1d	IPI00118875.4	4	4	14210.1	15496.2	7014.7	8268.69	1.725	1.834	0.911	1
Etfa	IPI00116753.4	3	3	25738.1	37132.4	31168.2	13848.6	1.721	2.577	2.209	1
Hspa12a	IPI00469386.2	14	22	211108	364101	273841	117251	1.72	2.817	2.174	1
Rab14	IPI00126042.3	2	3	6642.76	9373.97	10461.1	3478.44	1.714	2.534	2.805	1
Camk2d	IPI00406790.5	2	2	12109.1	11685	12500.8	6614.46	1.709	1.773	1.87	1
Actg1	IPI00652436.2	27	84	1.36836e+06	1.33278e+06	1.29929e+06	778636	1.705	1.652	1.574	1
Ldha	IPI00751369.1	9	11	208946	248375	279349	116599	1.691	1.974	2.161	1
Uchl3	IPI00653686.1	6	7	83913.4	189498	182680	44254.2	1.684	3.594	3.483	1
Tpm1	IPI00403987.2	5	5	70451.3	67391.5	116130	38428.9	1.68	1.648	2.632	1
Got1	IPI00230204.7	12	20	225148	219873	266887	126880	1.664	1.638	1.866	1
Nudc	IPI00132942.1	2	2	12483.5	23032.4	16856.2	6937.45	1.664	3.125	2.38	1
Farslb	IPI00322828.1	1	1	5829.53	8208.6	5881.56	3307.79	1.663	2.427	1.808	1
Nrbp1	IPI00664246.3	1	1	1268.9	5951.39	4132.61	629.597	1.66	7.354	5.381	1
Dynlrb1	IPI00750671.1	4	4	66860	65911.6	62397.4	39144.5	1.659	1.628	1.53	1
Sdha	IPI00230351.1	7	8	117042	136033	171546	66146.9	1.658	1.917	2.338	1
Trf	IPI00139788.2	2	2	24592.2	39308.8	42021.2	13272.5	1.658	2.749	2.936	1
Nudt3	IPI00119880.1	2	2	48038.4	64938.3	87586.1	25695.2	1.651	2.36	3.1	1
Gstm1	IPI00230212.5	7	8	88593.1	147402	193042	48222.6	1.643	2.639	3.374	1
Aldoa	IPI00221402.7	16	24	370525	324502	476270	215010	1.635	1.458	2.02	1
Mdh1	IPI00336324.11	11	14	187245	242785	281669	106780	1.634	2.083	2.359	1
Hyou1	IPI00123342.4	2	2	20476.3	22893.9	19417.9	11926.6	1.624	1.919	1.655	1
Acly	IPI00126248.3	4	4	28250.7	28169.5	26558.5	16957.4	1.621	1.607	1.506	1
Rab2b	IPI00187430.3 IPI00137227.1	1	1	19000.3	28368.8	25395	10829.2	1.62	2.509	2.282	1
Hint1	IPI00108189.4	1	1	14638.5	16409.5	24847.4	8068.16	1.619	1.952	2.834	1
Sod2	IPI00109109.1	3	3	31531.4	31446.4	41892.2	17882.3	1.617	1.742	2.243	1
Gap43	IPI00128973.1	7	7	163929	71554.5	106944	100928	1.614	0.767	1.035	1
Arpc5l	IPI00111117.4	2	2	53871	94329.3	81879.9	30611.5	1.61	2.89	2.564	1
Etfb	IPI00848492.1	1	1	4412.16	4671.1	2749.49	2659.96	1.608	1.794	1.123	1
Amph	IPI00400180.1	4	4	51495.8	62363	67896.7	30432.9	1.607	1.915	2.052	1
Sh3gl2	IPI00648567.1	4	5	95852.6	92864.4	107058	55287.8	1.604	1.583	1.793	1
Dnm1l	IPI00556723.1	2	2	10901.5	9017.95	12593.6	6343.16	1.596	1.449	1.934	1
Tkt	IPI00137409.3	4	5	68471.4	75965.5	108915	40150.8	1.586	1.746	2.411	1
Aco2	IPI00116074.1	16	17	261680	312353	361656	156395	1.585	1.866	2.118	1
Pcsk1n	IPI00135604.5	1	1	4462.62	3620.92	5670.35	2615.22	1.572	1.409	2.084	1
Pkm2	IPI00407130.3	20	23	321561	370197	514581	197457	1.559	1.772	2.376	1
Gsn	IPI00117167.2	1	1	11298.9	13237.1	12926.1	6796.08	1.557	1.928	1.888	1
EG665419	IPI00474149.1	1	1	16646	14008.9	17989.8	10025.5	1.554	1.43	1.772	1
Calm1	IPI00761696.2	7	9	119185	159986	226506	70801.3	1.549	2.046	2.763	1
2700055K07Rik	IPI00133557.1	1	1	8650.48	8950.06	10410.3	5222.74	1.542	1.711	1.954	1
Tpi1	IPI00467833.5	12	28	362452	663166	757720	214255	1.539	2.69	3.04	1
LOC632459	IPI00622235.5	7	7	88600.3	93416.5	110433	55955.1	1.535	1.599	1.83	1
Pgam1	IPI00457898.3	4	5	38595.2	39192.3	63779.5	23374.5	1.533	1.598	2.414	1
Atp1a1	IPI00311682.5	4	4	23998.1	23086.4	27715.8	15065.7	1.532	1.48	1.722	1
Dmxl2	IPI00605677.5	4	4	22536.9	21706	19933.1	14505.7	1.523	1.462	1.34	1
Timp4	IPI00469548.2	3	3	41774.9	58175	60401.1	25381.9	1.516	2.21	2.295	1
LOC633677	IPI00339916.7	7	7	64655.9	71379.9	63893.3	41655.2	1.514	1.649	1.476	1
Acsl6	IPI00123390.8	5	5	23789.9	28971.6	22158.2	15434.4	1.513	1.797	1.398	1
Atp1a2	IPI00420569.2	3	4	60768.1	53462.4	75354.8	38450.8	1.511	1.351	1.811	1
Diras2	IPI00126551.1	4	6	26973.6	62743.9	139404	12913.2	1.511	3.378	7.017	1
Eif4b	IPI00221581.1	3	3	17676.9	26924.7	20102	11065.5	1.509	2.371	1.838	1
Hbb-b1	IPI00316491.4	5	7	94570.2	112363	171578	58039.2	1.507	1.781	2.587	1
Idh1	IPI00135231.2	2	2	7502.19	9316.37	13819.1	4456.81	1.504	1.993	2.851	1
Arhgdia	IPI00322312.3	2	2	37975	43132.4	69731.1	22613.5	1.499	1.835	2.831	1
Letm1	IPI00131177.1	3	3	22019.8	22450.8	22062.3	13905.8	1.499	1.633	1.604	1
LOC100047867	IPI00230124.5	3	3	23460.1	34426.3	35421.3	14400.8	1.498	2.291	2.364	1
Cotl1	IPI00132575.3	2	3	38538.9	52146.8	69371.8	23134	1.497	2.14	2.78	1
1500001H12Rik	IPI00122826.1	3	3	67010.4	71209.1	95148.4	41306.2	1.492	1.705	2.209	1
Hibch	IPI00154047.1	3	3	9407.54	18370.1	7481.98	6149.59	1.491	2.927	1.346	1
Pacsin1	IPI00123613.1	5	5	18595.4	24558.1	27956.3	11561.3	1.487	1.913	2.097	1
Gclm	IPI00114329.1	1	1	3069.92	3331.22	3806.74	1928.56	1.485	1.72	1.938	1
Gpi1	IPI00228633.7	7	7	81499.6	104538	131732	51637.2	1.484	1.874	2.323	1
Fabp7	IPI00227585.6	2	2	32744.8	32298.1	48593.9	20184.9	1.484	1.59	2.288	1
Actb	IPI00753929.1	2	2	67980.9	28489	54642.3	43895.1	1.475	0.738	1.258	1
Psma3	IPI00331644.5	2	2	28647.8	25294.4	29529.4	18330.2	1.475	1.414	1.614	1
2310035C23Rik	IPI00228693.4	1	1	13138.1	17957	13198.6	8485.49	1.475	2.095	1.6	1
Atp1a3	IPI00752412.1	8	8	65437	70245.8	72938.6	42931.6	1.474	1.604	1.627	1
Syngr3	IPI00331579.1	2	4	102431	106503	110236	67495.4	1.474	1.523	1.557	1
Cplx1	IPI00132278.1	1	2	16513.4	27935.5	40572.5	9692.52	1.47	2.596	3.672	1
Mdh2	IPI00323592.2	13	19	182279	268793	339740	116258	1.466	2.096	2.58	1
EG665964	IPI00621468.3	2	9	79775.7	98472.3	68713.4	55227.8	1.458	1.755	1.275	1
Syn1	IPI00649886.1	18	31	446283	550676	621021	294566	1.457	1.757	1.948	1
Nme1	IPI00753716.1	1	2	21357.3	33042.4	50797.1	12728.8	1.455	2.371	3.524	1
Strn3	IPI00229990.7	1	1	2675.07	1975.21	1816.89	1778.13	1.453	1.175	1.08	1
Tsn	IPI00124684.1	2	2	6872.32	14477.8	15359.5	4195.5	1.45	3.111	3.32	1
Dbn1	IPI00135475.3	1	1	10393	13932.5	11214.5	6820.94	1.446	2.021	1.673	1
Cdc42bpb	IPI00114613.3	2	2	3380.56	5795.36	4707.78	2185.49	1.446	2.541	2.128	1
Dynll1	IPI00121623.1	3	4	84941.1	99053.7	110558	56466.1	1.444	1.664	1.825	1
Hbb-b1	IPI00553333.2	12	39	470785	573244	754831	310967	1.438	1.734	2.205	1
Kif5c	IPI00421137.3	4	5	31947.9	20886.4	25612.3	21923.5	1.435	1.134	1.137	1
Plp1	IPI00263013.4	7	18	250118	334492	423899	164521	1.434	1.879	2.312	1
Nptn	IPI00757771.1	2	3	35238.7	41170	43880.6	23035	1.433	1.775	1.882	1
Auh	IPI00124900.1	4	4	31416.6	27168.7	35960.8	21440.5	1.417	1.245	1.579	1
Akr1a4	IPI00466128.3	1	1	2625.51	3705.71	2157.78	1796.28	1.415	2.062	1.287	1
Arf2	IPI00221614.3	3	4	44974	66628.5	70357.6	30194.3	1.415	2.034	2.134	1
Gps1	IPI00480341.2	3	3	11389.3	17044.7	13644.3	7625.76	1.413	2.187	1.805	1
Ckb	IPI00720155.1	15	29	339854	324141	484479	230143	1.408	1.408	1.917	1
Inpp4a	IPI00110426.1	1	1	2484.3	1730.98	0	1791.77	1.406	1.049	0	1
Eef1b2	IPI00320208.3	2	2	26204.8	16308.1	26086.3	17650.3	1.404	0.99	1.477	1
Pvalb	IPI00230766.4	2	2	9339.36	5161.35	10153.5	6248.87	1.404	0.898	1.6	1
Ppa1	IPI00110684.1	1	1	13148	17364.4	19201.2	8688.89	1.403	1.95	2.144	1
Atp2b3	IPI00265299.3	1	1	18044.8	14987.4	21898.4	12043.4	1.402	1.28	1.784	1
Hba-a1	IPI00845802.1	8	15	158324	240969	281081	107237	1.398	2.063	2.371	1
Gstp1	IPI00555023.2	4	4	42440.2	55634.5	78205.9	28275	1.398	1.81	2.453	1
Ndufa4	IPI00125929.2	4	4	172448	119425	182003	120119	1.394	1.005	1.433	1
EG433182	IPI00756027.1	2	2	3711.55	4099.02	5485.83	2480.53	1.383	1.638	2.13	1
Vapb	IPI00308187.1	2	2	35428.8	38561	58645.1	23437.6	1.381	1.621	2.365	1
Rab1b	IPI00133706.1	4	4	68129.7	82954.9	116308	44999.8	1.381	1.714	2.313	1
Mtap6	IPI00115833.2	3	3	78738.1	59972.1	70368.5	54618.2	1.378	1.153	1.318	1
Epb4 1l3	IPI00464296.4	22	33	193711	714673	473657	132774	1.369	4.519	3.145	1
Sncb	IPI00131614.1	3	4	58714.9	93718.3	131419	39481.8	1.361	2.117	2.876	1
EG433229	IPI00229510.5	9	10	133622	227026	266546	92670.2	1.359	2.21	2.555	1
Nbea	IPI00469204.2	1	1	7620.77	7587.8	8599.07	5367.39	1.344	1.438	1.607	1
Nfasc	IPI00420570.1	2	2	12254.3	13677.8	14772.4	8616.98	1.342	1.594	1.712	1
Spna2	IPI00757701.1	105	151	2.287e+06	2.45067e+06	2.88929e+06	1.65534e+06	1.338	1.427	1.644	1
2610009E16Rik	IPI00471441.1	1	1	11487.3	29611.2	23937.4	7889.34	1.332	3.422	2.867	1
Kif1a	IPI00626501.2	4	4	25356.5	33329.1	34256.7	18496.6	1.326	1.703	1.742	1
Scamp5	IPI00122865.1	1	1	35397.5	39794.5	55723.7	24673.5	1.324	1.597	2.167	1
Atp2b1	IPI00556827.1	3	3	30814.4	39751.1	42028.9	21971.6	1.316	1.787	1.89	1
Scp2	IPI00134131.2	1	1	8364.34	4281.91	7502.1	6077.16	1.313	0.78	1.25	1
Psma1	IPI00283862.6	1	1	4374.63	4894.88	6102.39	3120.59	1.31	1.567	1.914	1
Cs	IPI00113141.1	7	9	86569.7	135751	153182	64010.5	1.306	1.977	2.201	1
Cspg3	IPI00135563.1	2	2	13611.1	16813.9	17436.4	9859.92	1.303	1.698	1.763	1
0610042I15Rik	IPI00453771.2	1	1	10864.2	13392.3	22708.3	7483.63	1.302	1.723	2.788	1
LOC432633	IPI00555069.3	8	8	61023.9	91451.5	113833	44359.2	1.298	1.897	2.308	1
Cdc42	IPI00120193.1	2	2	24286.1	41925.7	49908.7	17113.2	1.288	2.303	2.724	1
Psmb5	IPI00317902.3	1	1	22029.5	26195.3	37097.4	15827.7	1.282	1.629	2.238	1
Arf5	IPI00221615.5	1	1	1661.3	2802.58	2122.95	1234.88	1.281	2.215	1.747	1
Gpm6a	IPI00122974.1	1	1	33756.4	24853.2	61595.6	23902.9	1.28	1.075	2.399	1
Aars	IPI00321308.4	3	3	28367.9	47142.2	41330.6	20946.2	1.276	2.182	1.96	1
Pfn2	IPI00227805.6	12	28	594530	609298	564997	457572	1.276	1.303	1.21	1
Sv2b	IPI00221456.1	3	4	21632.3	24040.5	34403.7	16317.2	1.265	1.406	1.931	1
Snap25	IPI00125635.1	8	9	93466.4	102109	123059	71200.2	1.262	1.364	1.612	1
EG628438	IPI00263863.8	6	7	118454	126261	193684	89590.7	1.26	1.352	1.971	1
Nsfl1c	IPI00387232.1	1	1	6183.04	11757.1	11831.5	4524.16	1.259	2.451	2.495	1
Nsf	IPI00656325.2	19	24	231490	334653	394868	180532	1.252	1.751	2.044	1
Mag	IPI00276515.4	3	3	19275.6	22358.9	20630.6	14751.2	1.251	1.533	1.435	1
LOC100045925	IPI00265239.1	2	2	20004.1	20785.4	35080.4	14709.3	1.248	1.41	2.26	1
Rps27a	IPI00139518.3	3	13	213040	249742	303492	164478	1.247	1.452	1.712	1
Stxbp1	IPI00415403.1	15	17	300455	295777	403949	234524	1.245	1.231	1.614	1
Stip1	IPI00121514.3	10	10	181217	197903	243626	141860	1.242	1.351	1.626	1
Syp	IPI00123505.2	4	6	76169.5	121995	122714	60161.3	1.234	1.91	1.894	1
Vamp2	IPI00229703.6	5	9	48830.2	81587.1	100900	40569.7	1.233	1.867	2.286	1
Dbi	IPI00667117.2 IPI00831604.1 IPI00222430.5	4	4	57843.3	60888.3	97158.9	44715.4	1.23	1.306	1.976	1
EG667310	IPI00130589.7	3	3	58346.7	83971.2	125516	42893.1	1.229	1.87	2.711	1
LOC100043703	IPI00129685.1	1	1	6637.02	10867.7	12445.1	4979.85	1.229	2.089	2.385	1
C1qa	IPI00828449.1	4	7	18472.3	180841	290678	8538.62	1.225	8.259	12.836	1
Txn1	IPI00226993.5	3	5	114188	124716	149969	90841.1	1.222	1.328	1.567	1
Spnb3	IPI00134344.6	26	30	310153	330013	318600	249980	1.222	1.292	1.247	1
Hsp90b1	IPI00129526.1	7	7	118379	137293	197606	90628.1	1.216	1.416	1.972	1
Dars	IPI00122743.1	2	2	5019.79	7366.57	9483.82	3797.34	1.216	1.873	2.373	1
Got2	IPI00475310.3	14	22	600276	482694	621787	482740	1.215	1.005	1.246	1
Ak1	IPI00750256.2	3	3	22693.6	46498.6	45918.2	17230.8	1.214	2.532	2.538	1
Akap5	IPI00339766.5	1	1	4968.75	3688.33	6533.69	3863.48	1.209	1.004	1.662	1
30 KDA PROTEIN.	IPI00757179.2 IPI00125091.1 IPI00649199.1	1	1	10997	16296.8	12532.2	8771.9	1.205	1.847	1.477	1
Lgals3bp	IPI00119809.1	1	1	2485.37	4252.81	3412.22	1975.27	1.199	2.103	1.748	1
Reps2	IPI00265211.3	1	1	1906.09	3587.92	2808.06	1511.69	1.198	2.296	1.868	1
Eea1	IPI00453776.1	6	6	43145.2	44128.3	38367.8	36101.9	1.19	1.206	1.066	1
Psmb2	IPI00128945.1	3	4	9953.39	12192.2	13280.7	8167.86	1.189	1.433	1.631	1
Mbp	IPI00115240.1	10	36	444854	682151	646797	369536	1.189	1.738	1.662	1
Fkbp1a	IPI00266899.6	2	2	32635.8	27184.8	55128.2	25377.8	1.187	1.103	2.072	1
Sh3bgrl3	IPI00127358.1	2	3	17112.6	36050.8	34995.8	13330.7	1.186	2.539	2.507	1
Psma7	IPI00131406.1	1	1	4576.85	2634.16	4809.09	3688.19	1.182	0.782	1.312	1
LOC100043527	IPI00849074.1	2	2	9808.47	8471.8	11894.8	7894.9	1.179	1.115	1.508	1
LOC625094	IPI00754261.1	3	3	11358.5	16147	24169.6	8773.87	1.178	1.772	2.573	1
Tagln3	IPI00128986.1	2	2	36043.7	77659.8	70744.8	28470.5	1.178	2.569	2.397	1
Nipsnap1	IPI00115824.1	2	2	9771.51	15755.7	13707.4	7886.84	1.178	1.96	1.75	1
Dync1h1	IPI00119876.1	54	61	826537	763977	939015	695034	1.171	1.095	1.303	1
Gls	IPI00464317.3	7	7	80021.5	104673	113528	67787.5	1.156	1.48	1.583	1
Clta	IPI00648927.1	1	2	38029.1	38508.2	45279.4	31513.1	1.151	1.253	1.454	1
Csrp1	IPI00123891.3	4	4	66965.8	79625.5	100589	56509.8	1.148	1.353	1.667	1
Hadha	IPI00223092.4	5	6	34768.1	40459	58945.6	29468.7	1.139	1.321	1.828	1
Tln2	IPI00660065.1	6	7	33082.7	28353.1	31643.6	28357.6	1.138	0.958	1.069	1
C1qb	IPI00311147.1	4	7	12022.6	194283	301467	4462.86	1.121	10.371	16.021	1
Hsp90ab1	IPI00229080.7	10	12	255680	292009	333010	224075	1.119	1.263	1.421	1
Map1lc3b	IPI00230349.9	1	1	17373.4	9116.51	14186.4	15053.8	1.116	0.675	0.98	1
Hprt1	IPI00284806.7	4	4	12235.2	36926.6	29099.8	10517.8	1.115	3.083	2.513	1
Cttn	IPI00624988.4	1	1	4916.38	5572.04	10800.5	4008.11	1.114	1.373	2.506	1
Atp6v1e1	IPI00119115.2	3	3	53943	54947.1	97384.2	45011.4	1.11	1.234	2.071	1
Tmem1	IPI00658339.3	2	2	4538.55	6630.23	3860.43	4011.31	1.109	1.67	1.051	1
Cspg5	IPI00454159.1 IPI00653847.1	1	1	14677.7	13635.1	15154.9	12778.1	1.106	1.11	1.224	1
Slc3a2	IPI00114641.2	2	2	21689.1	29337.4	30440.5	18714.7	1.103	1.565	1.634	1
Napb	IPI00311515.2	2	2	4251.44	4641.09	7093.36	3637.27	1.093	1.288	1.896	1
Pllp	IPI00121350.1	1	1	10405.8	13198.2	13276	9110.92	1.093	1.46	1.482	1
Vars2	IPI00130353.4	2	2	10615.8	20735	11093.7	9564.04	1.088	2.144	1.254	1
Cand1	IPI00420562.5	4	4	7531.52	9957.65	7872.05	6910.8	1.087	1.396	1.137	1
Sdhb	IPI00338536.1	3	3	29941.2	33066.4	52437.1	25700.5	1.086	1.295	1.971	1
Dnm3	IPI00227432.4	1	1	2490.71	7433.84	1760.11	2324.99	1.085	3.145	0.941	1
LOC100046119	IPI00850217.1	1	1	15116.3	21811.3	35942.7	12733.6	1.078	1.651	2.62	1
Stx1b2	IPI00113149.1	5	5	90712.6	74799.3	110646	83243.7	1.076	0.904	1.273	1
Pfkl	IPI00387312.2	3	4	14383	30620	39719	12449.1	1.074	2.179	2.78	1
Spnb1	IPI00131376.5	1	1	9791.64	9469.56	13183.6	8727.26	1.067	1.119	1.511	1
Ank2	IPI00227235.2	9	9	75505.5	90938.2	96362	69549	1.061	1.269	1.325	1
Spnb2	IPI00319830.7	60	80	1.33758e+06	1.36346e+06	1.67859e+06	1.25035e+06	1.058	1.075	1.294	1
Slc1a3	IPI00114279.1	2	2	31284.5	47033.9	42202	28557.9	1.052	1.641	1.509	1
Eif3s2	IPI00269613.6	1	1	7668.82	11593	7526.88	7138.7	1.05	1.635	1.133	1
Psmb6	IPI00119239.2	2	2	31998.8	42984.4	48223.6	28957.6	1.05	1.484	1.663	1
Canx	IPI00119618.1	7	7	124463	116277	132927	118499	1.044	0.979	1.098	1
EG386551	IPI00395100.1	1	2	22003.4	15704.1	17144	20589.1	1.042	0.821	0.887	1
Atp6v1g2	IPI00123817.1	3	3	9249.51	18411.3	15872.1	8455.56	1.041	2.108	1.875	1
Glud1	IPI00114209.1	7	8	81745	93102.7	122575	77522.3	1.039	1.183	1.495	1
Anxa5	IPI00317309.5	1	1	6706.39	10983.2	9596.11	6273.22	1.027	1.733	1.559	1
Syngr1	IPI00115763.2	2	2	21972.5	24265.8	42234.8	19976.2	1.023	1.225	2.029	1
Mog	IPI00785314.1	1	1	4385.47	10019	10313.6	3988.64	1.022	2.362	2.467	1
Calb2	IPI00119346.1	2	3	9379.47	17940.1	17557.4	8676.21	1.022	1.999	1.992	1
Kcnd2	IPI00129491.1	1	1	1197.48	8857.97	8286.72	945.789	1.021	6.801	6.545	1
Stx1a	IPI00131618.1	1	1	14488.3	13956.7	22203.5	13509.6	1.014	1.066	1.623	1
BC085271	IPI00347814.2	2	2	17710.5	25089.3	27192.9	16674.4	1.012	1.502	1.635	1
Cltc	IPI00648173.1	39	53	636258	706692	726073	631785	1.005	1.102	1.131	1
Ppia	IPI00554989.3	9	13	149804	202124	278934	147421	0.99	1.311	1.755	1
Srp14	IPI00132418.1	2	2	5036.64	8145.33	12517.4	4659.61	0.99	1.682	2.514	1
Pebp1	IPI00761967.1	4	4	30476.2	45866	71632.1	28533.6	0.984	1.564	2.368	1
C130076O07Rik	IPI00395042.1	3	3	15976.4	19598.2	20290.1	15828.7	0.973	1.261	1.317	1
Tnr	IPI00227126.1	12	13	208017	221670	186104	216765	0.967	1.017	0.876	1
Pdha1	IPI00337893.2	1	1	12546.6	15149.7	9806.98	12893.1	0.959	1.212	0.841	1
Rock2	IPI00853802.1	5	5	54519.9	55232.9	50303.8	57237.4	0.957	0.963	0.898	1
Rab7	IPI00408892.2	5	5	22934	32299	35048.7	23912.6	0.947	1.298	1.407	1
Slc25a3	IPI00850430.1	1	1	13470.7	22070	13541.2	14096.4	0.941	1.577	1.044	1
Ncam1	IPI00122971.1	8	10	110174	135226	164202	115766	0.94	1.135	1.363	1
Ptprz1	IPI00627008.2	8	11	182993	174845	208832	196454	0.934	0.887	1.057	1
Rtn3	IPI00470981.2	3	3	35050.8	67582.3	75350.4	35695.3	0.926	1.832	2.056	1
Dlat	IPI00153660.4	5	5	47951	42054	44346	52556	0.916	0.815	0.852	1
Rab6b	IPI00378145.1	3	3	10438.4	18844	23287.9	10745	0.912	1.703	2.096	1
LOC239017	IPI00342603.7	2	2	14873.4	15797.4	18318	15884.5	0.906	1.03	1.19	1
LOC100039888	IPI00551236.3	2	2	18063.3	41026.7	49655.9	18931.6	0.887	2.048	2.481	1
Dync1i2	IPI00776018.1	2	2	9990.79	21632.8	27433.4	10510.9	0.882	1.953	2.466	1
Bcan	IPI00623371.2	3	4	46573.3	65552.1	59572.1	53878.7	0.866	1.183	1.097	1
Pdhb	IPI00132042.1	6	7	55954.2	72531.3	78101.4	64320.6	0.856	1.097	1.179	1
Pcx	IPI00114710.2	2	2	15137.8	15409.4	19151.4	17194.3	0.853	0.935	1.149	1
Hgs	IPI00649267.4	1	1	7162.94	4308.6	6968.74	8228.32	0.847	0.58	0.887	1
EG666487	IPI00331121.4	1	1	9213.17	9088.18	14887.3	10664	0.827	0.89	1.398	1
Pea15	IPI00121013.1	1	1	6342.33	15608.2	17276	7254.92	0.823	2.044	2.287	1
Anp32a	IPI00314736.3	5	6	49948.4	70233.6	58693.3	60843.4	0.813	1.115	0.949	1
Fkbp2	IPI00133948.1	1	1	17915.7	17141	16290.9	21781.6	0.809	0.831	0.808	1
Nrxn1	IPI00468539.3	3	3	19622.7	22718.2	12093.8	24382.9	0.802	0.972	0.579	1
Abcc2	IPI00120580.6	1	1	14153	10128.1	10727.9	17811.6	0.783	0.618	0.66	1
C1s	IPI00653675.1	3	3	1346.97	15726.8	27468.8	874	0.773	7.678	13.113	1
Eno2	IPI00331704.7	4	4	6691.76	16406.9	16432	8563.93	0.771	1.851	1.798	1
Vil2	IPI00330862.5	3	3	53578.3	65632	78775.9	67739.9	0.768	0.998	1.197	1
Man2c1	IPI00127450.1	1	1	2506.22	1719.88	3618.26	3167	0.762	0.595	1.157	1
Tln1	IPI00465786.3	2	2	8648.67	15296.8	11269.9	11198.2	0.761	1.376	1.075	1
Apoa1	IPI00121209.1	1	1	15396.4	12501.6	25874.6	19430.6	0.758	0.69	1.331	1
Sf3b3	IPI00122011.2	2	2	11918.9	15041.1	24432	15106.4	0.752	1.016	1.598	1
Abcf1	IPI00396671.1	8	9	16097.3	275871	187818	32110	0.75	6.629	4.753	1
EG619750	IPI00230427.5	1	2	36446.2	48867.6	51636.3	48854.6	0.729	1.027	1.102	1
Atp5a1	IPI00130280.1	15	16	256258	384560	411205	354325	0.724	1.049	1.135	1
Pfn1	IPI00224740.6	4	5	37971.5	42027.7	69179.9	52532.1	0.713	0.797	1.246	1
Atp5f1	IPI00341282.2	4	5	63323.2	73484.7	91746.6	89370.8	0.71	0.819	1.01	1
Psat1	IPI00115620.1	2	2	4437.19	6396.2	13349.1	5853.16	0.705	1.093	2.159	1
Psma6	IPI00131845.1	1	1	2235.26	2776.24	5232.63	3141.1	0.677	0.908	1.634	1
LOC621313	IPI00469086.2	1	1	670.185	2910.15	710.643	1036.86	0.675	2.758	0.853	1
Atp5c1	IPI00751391.1	1	2	28248.3	27386	28523.1	42475.2	0.656	0.685	0.729	1
EG665733	IPI00848526.1	2	2	17147.3	31312.6	34972	26184.1	0.638	1.201	1.361	1
Eif3s6ip	IPI00463573.3	1	1	4271.44	2746.01	7120.28	6495.77	0.634	0.473	1.109	1
4921523A10Rik	IPI00132410.1	2	2	983.401	633.638	3856.45	1437.47	0.618	0.503	2.455	1
Mtap1b	IPI00130920.1	33	49	859582	631636	688016	1.44627e+06	0.607	0.457	0.504	1
Ddx1	IPI00127172.3	1	1	867.511	1713.63	1612.13	1470.24	0.582	1.174	1.146	1
Atp5d	IPI00453777.2	1	1	18739.8	22305.1	31232.9	31641.9	0.579	0.738	1.023	1
C1qc	IPI00788462.1	3	4	6535.23	157342	197893	7464.57	0.578	9.669	12.238	1
LOC433003	IPI00461881.1 IPI00757540.1 IPI00553826.3 IPI00755623.2 IPI00118775.1	1	1	7044.12	3907.39	9862.43	12229.7	0.561	0.367	0.837	1
Prpf19	IPI00222760.1	1	1	714.68	1498.45	1595.67	1272.17	0.552	1.18	1.287	1
Atp5b	IPI00468481.2	9	9	69143.8	90885.6	112896	122403	0.55	0.723	0.896	1
Oxct1	IPI00132653.1	2	2	2219.19	5003.23	5189.53	4010.57	0.545	1.244	1.326	1
Actr10	IPI00137206.1	1	1	1174.72	4408.73	2906.3	2222.7	0.533	1.931	1.373	1
Snrpd2	IPI00119220.1	3	3	18261.5	40047.8	43174.9	33801.1	0.532	1.185	1.308	1
Atp5k	IPI00111770.7	2	2	26090.6	24695.4	45274.8	53341.8	0.479	0.5	0.884	1
LOC100045519	IPI00331738.4	1	1	3608.79	5857.33	5619.87	7557.22	0.476	0.8	0.802	1
Atp5o	IPI00118986.1	3	3	24658	37506.8	39943.9	52518.5	0.467	0.74	0.815	1
LOC100039281	IPI00230507.5	3	3	54309.3	74410.4	87296.5	115614	0.466	0.673	0.806	1
Nlgn2	IPI00468605.4	1	1	2260.03	3338.97	3995.18	4987.07	0.449	0.696	0.85	1
Ap3b2	IPI00420426.1	4	4	35705.1	33895.2	41533.4	81778.5	0.446	0.428	0.532	1
Lin7c	IPI00136498.1	5	5	50715.8	52803.4	51990.1	120208	0.435	0.449	0.464	1
C1qbp	IPI00132799.4	2	2	21238.1	14921.8	20212.7	49493.5	0.427	0.335	0.459	1
Prkar2b	IPI00224570.3	1	1	2778.14	4769.86	7922.69	6453.35	0.421	0.76	1.242	1
Cplx2	IPI00111501.1	1	1	1537.71	8604.45	8310.23	3936.56	0.395	2.064	2.067	1
Fcgr3	IPI00133707.1	2	2	6847.98	37511.1	81767.6	17197.3	0.364	1.925	4.031	1
Gnb2l1	IPI00317740.5	2	2	4000.8	4851.73	9395.3	11650.4	0.339	0.447	0.841	1
34 KDA PROTEIN.	IPI00623702.3	1	1	1706.54	7643.64	7265.29	5477.97	0.319	1.369	1.361	1
Abi1	IPI00798483.1	1	1	1695.49	1450.84	3284.84	5347.86	0.314	0.302	0.654	1
Hist1h2al	IPI00751267.1	2	2	6070.07	11716.4	16809.9	19340.4	0.313	0.627	0.909	1
Wasf3	IPI00128341.1	2	2	27391.7	21387.1	26504	93676.6	0.293	0.253	0.333	1
Pdcd6	IPI00121736.1	4	5	52491.5	67569.2	46205.1	191740	0.285	0.356	0.284	1
Skp1a	IPI00331163.9	4	5	47953.5	60050.6	48441.9	187047	0.267	0.331	0.299	1
Cask	IPI00844763.1	2	2	16589.2	12189.7	11721.8	66671.5	0.25	0.203	0.226	1
Nckap1	IPI00755241.1	15	16	174733	141826	155296	745798	0.242	0.201	0.245	1
Cyfip1	IPI00330476.3	3	3	19210	14389.7	22537	80450.1	0.239	0.201	0.328	1
Rpa1	IPI00515393.3	3	3	5644.45	10298.1	22034.4	24278.4	0.232	0.449	0.935	1
Cyfip2	IPI00405625.9	12	13	102227	100290	99695	459821	0.231	0.228	0.255	1
Rpo2tc1	IPI00225633.3	5	7	35704	18769.2	116609	177342	0.196	0.145	0.652	1
Ssbp1	IPI00111877.1	4	4	9549.12	28060.7	61201	48990.4	0.196	0.564	1.187	1
Wasf1	IPI00471372.2	5	5	35601.4	38946.6	34969.9	230359	0.165	0.178	0.194	1
6720456B07Rik	IPI00752771.1	5	6	54130	54070.2	62572.2	393995	0.145	0.146	0.195	1
Asph	IPI00624896.3	6	6	12101	13786.2	20753.7	114529	0.116	0.131	0.227	1
Abi2	IPI00460653.1	2	2	11997	13977.4	14333.4	104950	0.116	0.145	0.184	1
Fbxo2	IPI00153176.2	3	3	13376.7	16653.1	15182.4	120579	0.113	0.15	0.174	1
Bdh1	IPI00754917.1	1	1	89.103	3138.89	5591.52	2155.49	0.064	1.373	2.425	1
LOC632387	IPI00623776.3 IPI00624840.2	1	2	2707.58	4385.72	22251.3	53934.6	0.051	0.097	0.45	1
Caskin1	IPI00411109.3	75	272	687117	1.05602e+06	426346	1.65582e+07	0.049	0.068	0.102	1
Prcc	IPI00111020.1	5	5	10988.7	25834.2	12177.2	393933	0.03	0.067	0.071	1
Psma2	IPI00420745.7	1	1	0	4625.66	5272.06	33.815	0	16.615	19.248	1
Arpc5	IPI00399943.3	1	1	0	5271.9	2111.39	2103.51	0	2.408	1.125	1
LOC100040961	IPI00849320.1	1	1	243.443	885.137	749.026	0	N/D	N/D	N/D	N/D
2010001K21Rik	IPI00752988.1 IPI00124820.2	1	1	752.779	0	552.398	0	N/D	N/D	N/D	N/D
Haghl	IPI00119017.1	1	1	4772.42	4281.07	2889.97	0	N/D	N/D	N/D	N/D

## Sheet: Experiment3
Protein name	Protein identifier	number of unique peptides	number of unique spectra	SumIonArea_115	SumIonArea_116	SumIonArea_117	FoldChange_115vs117	FoldChange_116vs117	FoldChange_117vs117
Sfn	IPI00844680.1	1	1	3096.56	1434.02	27.299	31.177	15.668	1
Abcf1	IPI00396671.1	14	23	452507	147066	9195.56	22.705	8.302	1
Mapt	IPI00649104.1	81	1443	3.42663e+07	2.72981e+07	87099.7	22.284	18.251	1
A330104H05Rik	IPI00624843.3	2	3	6708.11	3878.06	122.313	21.459	13.299	1
Cplx1	IPI00132278.1	1	1	3702.68	3037.55	43.109	19.757	16.836	1
Cct5	IPI00116279.3	1	1	1348.47	2424.24	0	14.856	23.148	1
Capns1	IPI00130992.1	1	1	33639.2	17739.4	1483.05	14.583	8.228	1
YWHAQ	IPI00853924.1	12	27	565584	390189	18403.3	14.408	10.152	1
Pde1b	IPI00118900.1	3	3	19789.8	13005.6	913.074	13.212	9.048	1
EG668804	IPI00757814.1	1	1	15859.1	9134.79	814.985	12.942	7.871	1
Hsp110	IPI00123802.5	39	75	1.67533e+06	1.28529e+06	67748	12.581	9.782	1
LOC100046081	IPI00154004.1	5	7	182123	109107	8919.25	12.188	7.691	1
Pfn2	IPI00227805.6	11	43	1.18937e+06	784815	60871	11.782	8.024	1
Ckap1	IPI00315948.3	3	3	12597.2	6650.94	773.287	11.74	6.638	1
Dnm1l	IPI00556723.1	1	1	3989.77	1331.12	277.585	11.557	4.467	1
Gpx4	IPI00227783.2	5	5	61560.4	30974.2	3883.59	11.052	5.988	1
Stx1b2	IPI00113149.1	1	2	4106.95	4882.1	205.46	9.839	11.659	1
Ppp3cb	IPI00112312.3	3	3	34592	22902.2	2560.5	9.753	6.74	1
Lzp-s	IPI00113427.2	2	2	87546.5	3886.77	8627	9.711	1.013	1
Txnl2	IPI00315550.3	1	1	3290.56	2785.64	224.335	9.595	8.266	1
Ppp2r1a	IPI00310091.8	7	9	147110	113050	10065.4	9.366	8.454	1
Epb4 1l3	IPI00464296.4	33	70	1.21998e+06	435993	102991	9.197	3.712	1
Camk2a	IPI00420725.4	4	8	109281	87647.4	7470.46	9.154	7.42	1
Dhps	IPI00114647.8	16	26	200489	142709	6965.09	8.889	6.614	1
Efcbp1	IPI00221430.3	1	1	992.345	513.525	90.968	8.568	4.878	1
Hspa9a	IPI00133903.1	40	98	2.09046e+06	1.54317e+06	169065	8.504	6.357	1
Impa1	IPI00115085.1	2	2	29901	16060.6	2848.15	8.45	4.874	1
Prdx1	IPI00121788.1	10	19	350080	270052	27306.1	8.441	6.678	1
Ndrg2	IPI00136134.1	3	4	19031.6	11844.8	1802.95	8.285	5.424	1
Amph	IPI00400180.1	7	9	63738.2	46715.7	5118.9	8.184	5.878	1
Ktn1	IPI00122559.2	1	1	5206.59	4316.95	461.077	8.059	6.883	1
Ppp3ca	IPI00121545.1	13	24	477226	316443	43161.1	8.055	5.543	1
Ppm1e	IPI00461286.1	3	3	13075.8	9306.49	1240.06	8.048	5.938	1
Lancl1	IPI00131535.1	2	3	29170.6	28767.2	2574.49	7.82	7.701	1
Dctn2	IPI00116112.3	14	17	167216	124874	14886.2	7.816	5.976	1
Tubulin alpha-4 chain	IPI00117350.1	2	6	85282.3	52975.8	8561.23	7.702	4.915	1
Gnb1	IPI00120716.3	2	3	24475.7	16322.4	2575.2	7.617	5.264	1
Glul	IPI00626790.2	21	52	1.0091e+06	603161	101920	7.605	4.737	1
Hspa4l	IPI00317710.1	32	68	940592	706770	89844.1	7.58	5.802	1
Gpd2	IPI00331182.4	22	44	720809	583216	67155.6	7.356	6.029	1
Hnrpk	IPI00761237.1	1	1	5344.2	3460.45	588.111	7.26	4.975	1
Dynlt3	IPI00308667.1	1	1	3188.53	2209.87	354.645	7.167	5.181	1
Usp5	IPI00113214.1	8	12	78538.3	59387.6	7957.04	7.129	5.987	1
Grb2	IPI00119058.1	5	5	110281	87893.2	11112	7.109	5.793	1
Akr7a5	IPI00331490.5	1	1	7081.36	4524.57	823.536	7.051	4.728	1
Ahcyl1	IPI00162781.2	4	6	58117.6	41857.5	6055.76	7.01	5.124	1
Fn3k	IPI00111519.1	2	2	15167	10501.2	1737.24	6.975	5.061	1
Hspa8	IPI00753407.1	46	216	4.12851e+06	3.44137e+06	431088	6.89	5.789	1
Pdxk	IPI00283511.1	3	3	32882.1	17212.4	4136.72	6.791	3.839	1
Tufm	IPI00274407.1	4	4	17581.7	9325.5	2126.9	6.677	3.793	1
Dnajc6	IPI00762713.1	2	2	4844.49	2955.03	605.289	6.632	4.316	1
Dctn3	IPI00331339.3	7	8	271446	188951	33072.4	6.432	4.643	1
Prdx2	IPI00117910.3	11	21	464013	359913	54740.2	6.393	5.077	1
Npepps	IPI00130000.1	17	24	230743	187707	28880.4	6.054	5.046	1
Vps35	IPI00111181.1	12	15	98569.3	53183.3	12534	6.03	3.509	1
Eef2	IPI00466069.3	19	22	393437	317382	50649.8	5.955	4.902	1
Hspa2	IPI00387494.1	9	9	109354	76500.5	14681.7	5.955	4.276	1
Hprt1	IPI00284806.7	4	6	101362	63890.4	13640.1	5.936	3.938	1
Ube3a	IPI00115595.1	1	1	6948.24	4670.91	985.906	5.913	4.191	1
Ywhah	IPI00227392.5	8	13	109310	71624.3	14343	5.89	3.947	1
Napg	IPI00109870.1	2	2	13267	7599.79	2061.2	5.659	3.455	1
Hsp90b1	IPI00129526.1	3	4	56558.6	98628.6	5865.09	5.623	9.225	1
Hspa1l	IPI00133208.3	6	6	73466.8	52243	10623.4	5.597	4.134	1
AI553587	IPI00474116.3	7	8	25807.2	19652.1	2984	5.588	4.095	1
Crym	IPI00120030.1	2	2	10673.8	3206.96	1777.28	5.582	1.988	1
Hspa12a	IPI00469386.2	10	15	88083.7	43563.1	13236.9	5.543	3.025	1
Hspd1	IPI00461249.1	4	4	15086.6	15004.9	2056.62	5.529	5.442	1
Acot7	IPI00125939.2	2	2	10104.2	3701.51	1686.25	5.529	2.309	1
Actn1	IPI00380436.1	16	22	235002	168777	34922.8	5.467	4.01	1
Capzb	IPI00474883.2	5	9	83027.2	48288	12479.2	5.441	3.299	1
Hrmt1l2	IPI00120495.1	1	1	3357.04	1216.94	575.385	5.405	2.237	1
Cask	IPI00844763.1	3	4	38629.9	25642.3	5913.37	5.373	3.706	1
Actr1a	IPI00113895.1	7	9	75988.8	56684.8	11411.4	5.34	4.093	1
Vdp	IPI00128071.6	4	4	24687.9	20412.2	3742.73	5.299	4.401	1
Hspa5	IPI00319992.1	32	60	1.14463e+06	703142	182538	5.278	3.372	1
Dctn1	IPI00115663.1	27	39	515746	346258	80738.2	5.246	3.655	1
Dynlrb1	IPI00750671.1	2	2	28163	13419.6	5095.92	5.24	2.65	1
Phyhip	IPI00169622.3	4	9	169581	151790	25195.3	5.219	4.733	1
Wasf1	IPI00471372.2	3	3	13297.8	8767.89	2267.29	5.165	3.562	1
Ppp2cb	IPI00120374.1	7	7	61253	45105.6	9490.67	5.165	3.895	1
Prps1	IPI00318204.5 IPI00411102.3	1	1	4316.65	3605.8	724.663	5.139	4.319	1
Ldha	IPI00751369.1	4	4	93592.4	64847.4	14970.1	5.122	3.691	1
MAPT	IPI00217976.4	2	3	12870.6	7603.22	2235.8	5.101	3.22	1
Actr1b	IPI00153990.1	6	8	43448.8	30594.1	6156.07	5.078	3.59	1
Fbxo2	IPI00153176.2	1	1	7636.44	3789.51	1361.47	5.071	2.752	1
Ywhag	IPI00230707.6	11	22	534203	308642	90236.1	5.029	3.1	1
Gsk3b	IPI00750061.1	1	1	4424.46	2748.5	779.966	5.027	3.308	1
Idh3b	IPI00126635.1	3	3	28273.8	22386.6	4858.37	4.995	4.066	1
Mapk1	IPI00119663.3	9	8	59000.8	44913.2	9539.02	4.987	3.889	1
Usp7	IPI00463367.2	4	4	34927.8	20340.7	5995.45	4.972	3.052	1
Cops8	IPI00187407.4	1	1	2196.45	2085.97	366.143	4.955	4.768	1
Camkv	IPI00122486.3	11	16	169779	134616	27838.3	4.907	3.959	1
Aars	IPI00321308.4	14	15	140235	122528	22706.1	4.844	4.296	1
Diras1	IPI00130567.1	1	1	5495.37	2562.41	1053.47	4.828	2.466	1
Pygb	IPI00229796.3	5	6	37952	27425.1	6726.42	4.703	3.941	1
Ywhaz	IPI00116498.1	11	29	646040	401528	116976	4.703	3.059	1
S100b	IPI00222557.5	1	2	5395.2	4971.1	1007.72	4.67	4.271	1
1110018J12Rik	IPI00308333.3	3	3	72264.1	65822.9	13170.3	4.65	4.31	1
Ap3b2	IPI00420426.1	4	5	34951.1	14993	6740.03	4.626	2.179	1
Hspa4	IPI00331556.5	27	42	723783	520031	132608	4.613	3.386	1
Scye1	IPI00132194.3	1	2	4694.93	2851.14	971.974	4.466	2.842	1
Ogdh	IPI00845652.1	5	5	34307	12218.4	7023.26	4.454	1.792	1
Car8	IPI00377496.5	1	1	2565.81	1950.89	525.588	4.379	3.416	1
Eef1e1	IPI00133928.1	1	1	5424.44	1728.6	1173.67	4.374	1.645	1
EG545741	IPI00659907.2 IPI00848935.1	2	2	3020.03	4319.4	547.592	4.365	6.011	1
Exoc3	IPI00454030.3	3	3	33317.6	22821.2	6860.43	4.358	3.131	1
Ckmt1	IPI00128296.1	3	5	15026.4	8988.44	3031.17	4.319	2.481	1
Opa1	IPI00403336.4	3	5	20288.8	18383.3	3888.06	4.279	3.91	1
Thop1	IPI00322150.8	2	2	8916.71	8969.35	1778.68	4.259	4.323	1
Hspa1b	IPI00346073.1	1	2	9265.09	6871.03	1980.93	4.234	3.232	1
Ywhab	IPI00230682.6	4	7	131928	63540	27783.8	4.2	2.2	1
Capza1	IPI00653841.1	1	1	3369.55	1297.76	785.934	4.187	1.793	1
Eef1d	IPI00118875.4	2	2	15948.9	7989.27	3619.02	4.156	2.252	1
Snrpd2	IPI00119220.1	1	1	6726.67	2102.76	1534.98	4.152	1.543	1
LOC100045958	IPI00118447.1	6	8	151101	112989	30322.5	4.134	3.248	1
Cnp1	IPI00319602.3	12	27	332430	184947	70990.3	4.125	2.451	1
Vps26b	IPI00223759.2	4	4	16691.9	10895.6	3656.75	4.105	2.856	1
Synj1	IPI00850983.1	8	10	96602.6	82630.3	19981.4	4.061	3.515	1
Sept7	IPI00224626.3	4	4	28999.1	19040.3	6621.97	4.034	2.775	1
Tpi1	IPI00467833.5	9	15	219420	216983	45007.9	3.985	3.93	1
SIMILAR TO ACTIN, CYTOPLASMIC 2.	IPI00751076.1	10	29	345720	286137	72181	3.968	3.343	1
Ywhae	IPI00118384.1	12	24	471749	337823	102729	3.96	2.941	1
Wdr7	IPI00120637.4	2	2	9864.63	4753.15	2365.45	3.938	2.078	1
Psmc1	IPI00133428.3	1	1	5730.57	3694.42	1340.1	3.896	2.675	1
Tubb5	IPI00117352.1	13	24	252001	196386	55961.3	3.858	3.049	1
Gars	IPI00112555.3	3	3	105930	93326	24575.8	3.85	3.453	1
Skp1a	IPI00331163.9	4	5	126428	87969.6	28579.9	3.841	2.795	1
1700012G19Rik	IPI00380195.1	1	1	5395.62	3326.24	1286.71	3.829	2.536	1
Actg1	IPI00652436.2	16	56	694733	523284	156124	3.828	2.97	1
Acta1	IPI00653007.1	3	6	55452.2	50382.7	12483.4	3.758	3.409	1
Diras2	IPI00126551.1	2	3	21610.7	44487.5	4301.49	3.668	7.201	1
Ddb1	IPI00316740.3	3	3	23889.8	10627.6	6336.14	3.664	1.787	1
Aldh1l1	IPI00153317.3	7	9	46979.8	36204.9	9466.2	3.641	2.836	1
Bin1	IPI00114352.1	4	6	73386.8	52795.9	17526.1	3.624	2.718	1
Atp5j2	IPI00271986.6	1	1	5870.75	3185.78	1583.5	3.56	2.062	1
Sdhb	IPI00338536.1	1	1	5525.5	4519.84	1396.35	3.559	3.026	1
Hibch	IPI00154047.1	2	2	5152.78	2312.8	1360.76	3.554	1.796	1
Dusp3	IPI00648654.1	2	3	6128.21	3177.92	1682.77	3.533	1.959	1
Capza2	IPI00111265.3	3	5	29253.1	19517.9	7865.81	3.469	2.438	1
Tubb3	IPI00112251.1	5	5	23643.9	10174.2	4967.28	3.438	1.64	1
Arpc5l	IPI00111117.4	2	4	48438	32329.7	12437.7	3.438	2.405	1
Cfl1	IPI00407543.2	7	8	81655.7	65872.2	20640.1	3.43	2.839	1
Vars2	IPI00130353.4	2	2	11970.5	14118.6	3033.88	3.428	4.029	1
Cct8	IPI00469268.5	3	4	24589.2	24036.7	6222.92	3.425	3.307	1
Pfkl	IPI00387312.2	5	5	34246	25061.6	8892.06	3.422	2.521	1
Gstm5	IPI00114380.1	5	5	29423.5	27812.6	7501.77	3.345	3.206	1
Tubb2c	IPI00169463.1	14	24	123089	87929.8	32171.5	3.324	2.451	1
Prdx3	IPI00116192.1	2	2	9955.59	6009.08	2813.02	3.308	2.15	1
Calm1	IPI00761696.2	6	6	63345.7	29536	17895.2	3.307	1.665	1
Ogt	IPI00420870.4	4	4	9835.29	2789.63	2942.51	3.239	1.074	1
Lrp1	IPI00119063.2	2	2	5102.8	3496.35	1511.25	3.234	2.293	1
Epb4 1l1	IPI00830613.1	3	3	48449.8	35837.2	13845.9	3.23	2.51	1
Ttll3	IPI00138691.6	3	3	61013.8	50306.2	17410	3.228	2.747	1
Dstn	IPI00127942.4	2	2	14855.6	12272.7	4255.98	3.223	2.742	1
Gnao1	IPI00115546.4	3	3	52090.6	32337	15400.6	3.214	2.116	1
Dars	IPI00122743.1	2	2	6293.93	4103.51	1824.73	3.173	2.234	1
Dctn4	IPI00317289.7	5	5	16972.8	8266.63	4948.83	3.168	1.683	1
Calb2	IPI00119346.1	1	1	7379.63	2586.61	2298.18	3.14	1.276	1
Psmd1	IPI00267295.5	5	5	15438.3	8756.91	4728.45	3.117	1.905	1
Prdx5	IPI00475031.1	8	16	142550	83688.2	41858.5	3.11	1.928	1
Atp2b1	IPI00556827.1	4	4	12911.9	5482.73	4006.8	3.106	1.489	1
Itpr1	IPI00469221.4	23	26	210930	155234	62527.4	3.032	2.29	1
Pfkp	IPI00124444.1	5	7	56309.1	45241.8	16393.6	3.026	2.518	1
Arpc2	IPI00661414.2	1	1	5824	5909.45	1767.03	3.02	3.083	1
Sh3gl2	IPI00648567.1	5	5	48053.8	27487.3	14334.8	3.015	1.722	1
Cyfip2	IPI00405625.9	7	9	76617.8	52587.9	23256.3	3.009	2.137	1
Epb4 1l2	IPI00309481.1	1	1	2665.69	1905.67	822.894	2.999	2.28	1
Letm1	IPI00131177.1	2	2	7651.84	2001.46	2511.14	2.992	0.969	1
Alb1	IPI00131695.3	15	31	403115	292907	118761	2.96	2.243	1
EG433229	IPI00229510.5	5	7	152062	88047.8	47007.6	2.951	1.826	1
Ahsa1	IPI00153740.1	2	2	20756.7	13435	6742.29	2.947	2.014	1
Ap2a1	IPI00108780.6	16	20	166337	135269	50729.5	2.91	2.445	1
Mog	IPI00785314.1	3	3	11145.6	7122.15	3673.7	2.876	1.965	1
GAPDH	IPI00848935.1	16	26	747496	494237	235286	2.856	1.993	1
Actr2	IPI00177038.1	6	6	35226.8	24209.3	11003.6	2.85	2.038	1
Sv2a	IPI00762323.1	1	1	7261.35	1697.37	2576.33	2.837	0.835	1
Ap2b1	IPI00378063.1	15	19	330990	263131	102595	2.834	2.33	1
LOC239017	IPI00342603.7	4	4	61826.2	49938.7	19825.3	2.826	2.317	1
Ncdn	IPI00331299.9	9	13	139447	101683	44880.4	2.823	2.126	1
Dpysl2	IPI00114375.2	29	96	898668	977626	274674	2.819	3.045	1
Ank2	IPI00225231.1	1	1	11334.2	9853.27	3792.68	2.811	2.499	1
Tuba1	IPI00117348.4	22	84	608662	434195	193040	2.809	2.072	1
Snap91	IPI00122409.1	4	7	67890.5	58598.2	21416.1	2.806	2.457	1
Rabep1	IPI00845537.1	2	2	17680.4	12526.4	6011.97	2.803	2.082	1
Arhgdia	IPI00322312.3	3	3	73747.1	41335.7	25489.2	2.783	1.692	1
EG433283	IPI00318841.4	2	2	30036	35603.6	9903.66	2.779	3.257	1
Atp2b3	IPI00265299.3	2	2	6553.15	6170.31	2203.21	2.758	2.655	1
Cct2	IPI00320217.9	2	2	15053.5	13276	5242.05	2.704	2.442	1
Trove2	IPI00116360.3	1	1	5788.06	2187.56	2148.29	2.664	1.155	1
Snx2	IPI00109212.2	2	2	27992	24624.4	9949.95	2.655	2.393	1
Psma5	IPI00757768.1	1	1	3511.75	1029.53	1283.94	2.647	0.954	1
Pdcd6	IPI00121736.1	3	3	7073.86	3270.61	2695.96	2.626	1.329	1
Eef1a1	IPI00307837.5	8	9	196270	131040	70207.9	2.581	1.808	1
Fasn	IPI00113223.2	5	6	51536.8	34602.3	18088.8	2.579	1.833	1
Aldoc	IPI00119458.7	5	5	23083.2	15619	7198.02	2.576	1.981	1
Mtap1b	IPI00130920.1	17	22	488008	245890	174996	2.572	1.424	1
Usp9x	IPI00108388.1	6	7	42114.3	31260.6	15104.5	2.568	1.948	1
Pfkm	IPI00331541.5	5	7	35289.8	24262.8	12642.5	2.525	1.867	1
Tuba3	IPI00466390.1	3	3	39261	33406.8	14895.9	2.511	2.198	1
Sept5	IPI00850740.1	10	9	86453	59493.6	30169.2	2.504	1.79	1
Eif5a	IPI00108125.4	5	14	59855.3	49902	20904.8	2.491	2.189	1
Hnrpll	IPI00121760.4	2	2	15964.1	23833.2	5948.51	2.49	3.542	1
Rap1gds1	IPI00653794.2	1	1	3042.92	553.801	1230.86	2.48	0.617	1
6330407J23Rik	IPI00403618.4	2	2	6146.26	8755.31	2258.22	2.478	3.448	1
Rtn1	IPI00395193.1	5	7	58171.3	35724.1	22067.6	2.464	1.617	1
Flna	IPI00830793.1	2	2	19650.9	11901.4	7642.34	2.448	1.618	1
Auh	IPI00124900.1	3	3	11030.8	6160.5	4371.83	2.439	1.489	1
Sept3	IPI00761331.1	6	10	98069.7	62711.5	37435.7	2.424	1.625	1
Pygm	IPI00225275.5	3	3	9644.09	8888.9	3800.23	2.423	2.273	1
Cul3	IPI00467383.2	1	1	5005.22	4602.9	2006.23	2.404	2.236	1
34 KDA PROTEIN.	IPI00623702.3	1	2	5109.62	1227.34	2124.84	2.393	0.733	1
Lancl2	IPI00121949.1	1	1	927.374	315.781	406.846	2.393	0.922	1
Cand1	IPI00420562.5	3	3	17334.8	8682.91	7230.14	2.368	1.303	1
Mtap1a	IPI00676243.2	21	26	362919	300359	140512	2.363	1.999	1
Tpm3	IPI00169707.1	4	4	14940.5	11834.2	5901.16	2.361	1.898	1
Pdhb	IPI00132042.1 IPI00754748.1	6	8	38792.2	25758.9	15700.4	2.287	1.596	1
Cspg5	IPI00454159.1 IPI00653847.1	1	1	3588.87	1831.68	1566.72	2.28	1.27	1
Psmd13	IPI00126048.2	4	4	29406.6	21542.8	12515.6	2.274	1.751	1
Nckap1	IPI00755241.1	8	9	86297.2	69178.3	35459.1	2.273	1.843	1
LOC434428	IPI00129028.1	1	1	6186.65	3388.55	2721.95	2.272	1.338	1
Asrgl1	IPI00751854.1	2	3	34240.5	24188.4	14722.2	2.267	1.684	1
Dclk1	IPI00468380.4	1	1	5386.45	4894.87	2251.54	2.263	2.129	1
Tpm1	IPI00403987.2	2	2	8065.86	3725.61	3600.07	2.232	1.147	1
Aldoa	IPI00221402.7	15	26	366014	216627	153466	2.167	1.389	1
Ap1b1	IPI00648683.2	6	6	51058	48583.9	21515.5	2.163	2.078	1
Rtn3	IPI00470981.2 IPI00112948.2	4	5	63809.7	33475.8	27986.1	2.159	1.223	1
Kif2a	IPI00124479.1	1	2	17353.2	13404.4	7946.57	2.156	1.717	1
Dync1i2	IPI00776018.1	2	2	26730.1	18308.6	11964.1	2.153	1.58	1
Ank3	IPI00623506.3	1	1	9827.03	6241.49	4427.57	2.153	1.475	1
Mtap2	IPI00679122.1	20	39	330209	245718	142066	2.148	1.67	1
Ap2a2	IPI00310131.5	9	13	54523.1	42881.9	23514.3	2.13	1.71	1
Snap25	IPI00125635.1	5	13	61420.8	46105.1	26975.3	2.115	1.735	1
Gap43	IPI00128973.1	4	6	115358	77887.6	50687.7	2.108	1.5	1
Dctn6	IPI00458698.2	2	2	9824.39	6377.83	4570.13	2.081	1.459	1
Nt5c2	IPI00111489.8	1	1	1044.06	2769.07	446.402	2.075	4.964	1
Hadha	IPI00223092.4	5	6	34321.7	24725	15834	2.033	1.514	1
Copb1	IPI00120503.1	3	3	22656.6	14046.9	11068.5	2.032	1.346	1
LOC632459	IPI00622235.5	13	17	143876	125566	65589.8	2.026	1.801	1
Sfpq	IPI00752791.1	1	1	1871.65	2301.37	908	2.008	2.41	1
Dpysl4	IPI00845581.1	3	3	19520.1	24151.3	9552.39	2	2.405	1
Sdha	IPI00230351.1	10	14	218088	200382	102971	1.981	1.827	1
Gnb2	IPI00775863.1	2	2	4892.49	5194.55	2376.22	1.974	2.125	1
Cct7	IPI00331174.5	3	3	44751.8	45055.9	22050.3	1.97	2.007	1
Got1	IPI00230204.7	7	10	96453.6	65095.9	46450.7	1.949	1.394	1
Csnk2a1	IPI00120162.1	3	4	39758	23160.3	19137.1	1.942	1.225	1
Dnm1	IPI00272878.6	38	64	583722	444900	281075	1.931	1.533	1
Tln2	IPI00660065.1	5	5	26153.7	25262.1	12638.5	1.929	1.877	1
Hapln1	IPI00131995.1	2	2	11437.7	10335.2	5761.51	1.92	1.795	1
Es1	IPI00138342.3	1	1	8114.79	3637.42	4266.53	1.919	0.964	1
Mdh2	IPI00323592.2	7	13	102642	67523.8	50108.7	1.915	1.333	1
Prdx6	IPI00555059.2	6	6	63642.2	73166.7	30691.1	1.9	2.167	1
Hsp90aa1	IPI00330804.4	11	20	236608	189045	123753	1.873	1.562	1
0910001A06Rik	IPI00122015.1	1	1	4651.98	4121.4	2484.27	1.87	1.678	1
Txn1	IPI00226993.5	3	5	61480.9	53072.4	31936.8	1.821	1.595	1
LOC100045519	IPI00331738.4	2	2	11236.7	6408.01	6193.92	1.816	1.124	1
Uchl3	IPI00653686.1	6	7	159813	149912	82191.5	1.801	1.711	1
Atp6v1e1	IPI00119115.2	2	3	10151.6	9151.91	5570.62	1.783	1.659	1
Canx	IPI00119618.1	4	4	24086.4	21869.6	12617.9	1.766	1.649	1
Pgam1	IPI00457898.3	2	2	10179.3	9878.84	5785.81	1.749	1.713	1
Kif5c	IPI00421137.3	2	2	5590.72	6059.63	3145.54	1.743	1.898	1
Plcd3	IPI00761866.1	1	1	33983.9	28569.9	19276	1.74	1.518	1
Hk1	IPI00283611.1	16	17	115609	105657	64265.5	1.705	1.579	1
Tubb2b	IPI00109061.1	14	38	423114	310455	239419	1.705	1.313	1
Atp1a3	IPI00752412.1	13	17	144029	117370	79478.3	1.702	1.431	1
Eea1	IPI00453776.1	8	9	37298.1	27170.4	20780.4	1.701	1.289	1
Atp2b2	IPI00831180.1	2	3	14920.9	11997.8	8603.51	1.695	1.438	1
EG386551	IPI00395100.1	1	10	39975.4	38521.9	24204.4	1.689	1.542	1
Nrxn1	IPI00468539.3	3	3	13617.3	8882.09	7940.64	1.685	1.192	1
Dync1i1	IPI00131084.3	3	3	11296.5	10927.4	6472.47	1.681	1.692	1
Got2	IPI00475310.3	14	21	316246	273305	177009	1.679	1.488	1
Idh3a	IPI00459725.2	5	7	49113.3	40628.1	28500.6	1.672	1.389	1
Mbp	IPI00115240.1	7	22	231421	249656	131105	1.647	1.788	1
Pebp1	IPI00761967.1	1	2	4986.21	1233.04	3130.24	1.644	0.519	1
Spnb1	IPI00131376.5	3	3	18897.4	17708.1	11307	1.639	1.585	1
Pdha1	IPI00337893.2	9	12	91644.2	62105.4	53636.6	1.631	1.168	1
Plp1	IPI00263013.4	6	28	236746	205373	137084	1.625	1.465	1
Mdh1	IPI00336324.11	5	7	31854.1	25443.1	18450	1.624	1.355	1
LOC683313	IPI00765414.1	1	1	22255.8	48969.3	12609.6	1.623	3.413	1
EG665419	IPI00474149.1	3	3	14646.9	12349.1	8866.5	1.62	1.433	1
Hbb-b1	IPI00316491.4	3	5	42234.2	26361.7	25079.8	1.619	1.084	1
Cst3	IPI00123744.1	1	1	5724.42	2534.38	3522.83	1.616	0.823	1
Gstm1	IPI00230212.5	4	8	55398.3	37282.4	32697.1	1.604	1.138	1
Dbn1	IPI00135475.3	1	2	11079.8	11586.8	7084.83	1.583	1.643	1
Gls	IPI00464317.3	8	10	96151.4	80056.2	58584.3	1.573	1.341	1
Syn1	IPI00649886.1	11	18	122429	89665.7	74245	1.563	1.204	1
Nsf	IPI00656325.2	17	20	176910	149866	108136	1.557	1.37	1
Eno1	IPI00473227.1 IPI00756027.1	3	5	28918.1	23083.4	18034.7	1.522	1.261	1
Atp5b	IPI00468481.2	8	15	64539.1	55246.4	36986.8	1.516	1.215	1
Stip1	IPI00121514.3	5	5	19857.8	20732.5	13954.6	1.512	1.391	1
Syp	IPI00123505.2	5	7	33653.2	23170.4	21353.7	1.507	1.13	1
Rab2b	IPI00187430.3 IPI00137227.1	2	2	4172.42	1900.6	2779.8	1.496	0.783	1
Ckb	IPI00720155.1	13	29	488064	329525	313696	1.487	1.063	1
Ppia	IPI00554989.3	11	12	134102	96586.7	87414.4	1.456	1.11	1
Pkm2	IPI00407130.3	7	9	97154.2	91260.7	64775	1.441	1.368	1
Atp5a1	IPI00130280.1	11	14	121962	68270.6	77923.8	1.435	0.915	1
Stxbp1	IPI00415403.1	10	15	141912	123309	94632	1.428	1.277	1
Atp1a2	IPI00420569.2	6	6	17215.8	13961	11716.1	1.415	1.182	1
Rab5b	IPI00116563.2	1	1	4219.9	4639.95	2988.35	1.389	1.56	1
Dync1h1	IPI00119876.1	89	114	905533	840476	626801	1.385	1.307	1
Csrp1	IPI00123891.3	2	2	7377.9	8406.1	5164.07	1.383	1.624	1
Pfdn1	IPI00132485.2	2	2	8956.28	6254.6	6472.82	1.381	1.038	1
Bcan	IPI00623371.2	3	3	34908.5	33830.3	25653.8	1.377	1.356	1
Cltb	IPI00228978.2	4	4	42678.1	24139	30741.9	1.356	0.829	1
Syngr1	IPI00115763.2	1	1	4974.11	2998.59	3612.55	1.347	0.91	1
Spnb2	IPI00319830.7	98	187	2.23305e+06	2.26189e+06	1.606e+06	1.331	1.361	1
Dlat	IPI00153660.4	11	15	47234.1	36959.6	32896	1.33	1.036	1
Syngr3	IPI00331579.1	2	2	7051.67	9487.73	5244.98	1.31	1.776	1
Ank2	IPI00227235.2	8	8	49233.5	51990.2	36373.3	1.302	1.378	1
Ncam1	IPI00122971.1	9	12	90568	63388.1	68093.7	1.29	0.953	1
Hbb-b1	IPI00553333.2	11	35	324703	235868	242311	1.288	1.081	1
Rab7	IPI00408892.2	1	1	2483.64	3558.15	1891.66	1.286	1.836	1
Cltc	IPI00648173.1	63	114	1.25724e+06	1.05937e+06	947003	1.282	1.115	1
Dpysl5	IPI00624192.2	1	1	7369.18	9280.15	5751.65	1.282	1.608	1
Spnb3	IPI00134344.6	35	56	471289	485531	354253	1.267	1.324	1
Glud1	IPI00114209.1	5	6	54830.2	48399.5	39257.6	1.263	1.165	1
LOC100043703	IPI00129685.1	1	1	1341.29	3453.36	1056.84	1.251	2.943	1
Hba-a1	IPI00845802.1	7	16	203569	142067	160180	1.242	0.919	1
Atp6v1a	IPI00407692.3	11	12	159684	152873	124034	1.24	1.208	1
Crmp1	IPI00312527.4	5	6	21211.7	11240.1	17413.1	1.239	0.712	1
Tnr	IPI00227126.1	13	23	208487	178855	166284	1.216	1.066	1
Aco2	IPI00116074.1	8	8	36898.6	36191.6	30889.2	1.149	1.162	1
LOC100043527	IPI00849074.1	1	1	6400.83	4790.59	5658.88	1.146	0.916	1
Slc1a3	IPI00114279.1	2	3	44931.3	40848.7	40754.2	1.115	1.057	1
Spna2	IPI00757701.1	155	340	4.01417e+06	4.23022e+06	3.55625e+06	1.096	1.166	1
Timp4	IPI00469548.2	1	1	3745.05	1103.47	3518.63	1.093	0.41	1
Hsp90ab1	IPI00229080.7	12	15	137008	135347	123248	1.091	1.097	1
Rab3a	IPI00122965.1	4	9	112676	93353.7	99950.5	1.087	0.943	1
Cspg3	IPI00135563.1	2	2	15394.3	13118.8	14375.9	1.083	0.973	1
Fcgr1	IPI00111856.1	3	3	69038.3	63127.9	63661.7	1.077	1.045	1
Cap1	IPI00137331.6	1	1	2001.54	4270.17	2048.67	1.015	1.994	1
Tsn	IPI00124684.1	2	2	5746.82	5370.74	5777.81	1.002	0.984	1
Ptprz1	IPI00627008.2	13	24	188488	153783	189850	0.987	0.837	1
C1s	IPI00653675.1	5	6	25365.3	28969.5	26871.2	0.946	1.051	1
Psmb2	IPI00128945.1	2	2	3139.92	3645.96	3480.32	0.933	1.089	1
Rpo2tc1	IPI00225633.3	1	1	2300.1	5918.13	2601.82	0.931	2.147	1
Sncb	IPI00131614.1	3	3	45866.2	27201.8	51037.3	0.911	0.609	1
C1qc	IPI00788462.1	4	8	170186	192191	178395	0.895	1.04	1
Ralb	IPI00121110.1	2	2	5220.33	11518.5	5853.4	0.889	1.889	1
EG546101	IPI00848866.1	3	3	6098.56	5006.81	7319.82	0.88	0.751	1
C1qbp	IPI00132799.4	1	1	3597.42	3100.15	4330.36	0.87	0.78	1
Nptn	IPI00757771.1	2	3	18405.2	19315.1	22002.1	0.853	0.929	1
Clu	IPI00753742.1	1	1	1731.13	1251.91	2165.24	0.825	0.648	1
Ndufa4	IPI00125929.2	2	4	33599.3	24546.8	41904.4	0.822	0.655	1
Vamp2	IPI00229703.6	3	8	34819	25240.9	43793.3	0.788	0.623	1
Atp6v1g2	IPI00123817.1	1	1	776.999	0	1217.04	0.717	0	1
C1qb	IPI00311147.1	5	12	193165	173577	266279	0.698	0.68	1
Rps27a	IPI00139518.3	4	12	78416.9	52927.8	116670	0.646	0.567	1
C1qa	IPI00828449.1	9	25	306103	286461	486848	0.607	0.612	1
Fcgr3	IPI00133707.1	2	5	24352.1	21063.5	40595.8	0.584	0.55	1
Ssbp1	IPI00111877.1	1	1	3379.6	11004.5	7796.79	0.458	1.389	1
9 KDA PROTEIN.	IPI00120047.2 IPI00263863.8	1	1	601.775	2271.37	4738.94	0.157	0.517	1
Wrnip1	IPI00459468.2	10	18	31672	27216.8	496777	0.076	0.202	1
Tgoln1	IPI00408895.2	4	6	13010.6	25039.3	232148	0.061	0.143	1
App	IPI00114389.4	17	26	49115.2	37544.6	832953	0.059	0.1	1
Timm13	IPI00134484.1	9	40	37188	0	1.29158e+06	0.041	0.056	1
LOC636522	IPI00125776.1	7	9	22188.3	0	778241	0.036	0.093	1
Timm8b	IPI00132169.1	3	6	14354.6	0	498072	0.03	0.038	1
HV22_MOUSE	IPI00457429.1	1	1	554.454	0	0	N/D	N/D	N/D
Ethe1	IPI00113386.1	1	1	1924.86	1678.14	0	N/D	N/D	N/D

## Sheet: Experiment4
Protein name	Protein identifier	number of unique peptides	number of unique spectra	SumIonArea_114	SumIonArea_115	SumIonArea_116	SumIonArea_117	FoldChange_114vs117	FoldChange_115vs117	FoldChange_116vs117	FoldChange_117vs117
C1qc	IPI00788462.1	2	4	89285.3	94433.3	5895.51	2171.24	33.461	34.166	3.992	1
Cbx3	IPI00660374.1	1	1	10667.5	11333.7	316.864	298.306	30.6	33.688	2.877	1
Mapt	IPI00649104.1	71	931	2.7744e+07	3.03416e+07	100819	664468	28.939	30.812	2.089	1
Abcf1	IPI00396671.1	8	9	154083	168294	626.477	4616.71	27.454	28.607	2.06	1
C1qb	IPI00311147.1	2	2	72609.4	80538.8	5951.11	2139.12	27.336	31.36	4.04	1
A330104H05Rik	IPI00624843.3	1	1	3821.14	780.456	782.148	101.772	27.207	7.315	6.043	1
Dhps	IPI00114647.8	7	9	125957	103140	8991.16	4250.16	23.25	18.263	2.762	1
C1qa	IPI00828449.1	5	7	181936	250938	5970.55	7588.95	22.235	28.477	2.287	1
Phyhip	IPI00169622.3	1	1	29308.1	26953.1	1811.26	2143.19	12.809	12.355	1.534	1
YWHAQ	IPI00853924.1	13	19	575123	620516	47333	43309	12.64	13.102	1.736	1
Ppp2cb	IPI00120374.1	4	4	48708.2	51375.3	8591.68	3611.88	11.849	13.009	2.836	1
Gpx4	IPI00227783.2	6	6	182483	176776	17681.7	14885.5	11.761	11.005	1.706	1
Hprt1	IPI00284806.7	1	1	37340.7	16336.3	3734.28	3087.8	11.322	5.618	1.498	1
Sgta	IPI00116331.1	1	1	7102.77	10224.3	2326.64	510.021	11.183	16.421	4.537	1
Cct5	IPI00116279.3	2	2	8949.16	8525.46	3737.78	629.095	10.977	11.051	5.173	1
Cops4	IPI00131871.1	1	1	14544.6	11735.9	1669.76	1286.84	10.492	8.993	1.748	1
Actr1a	IPI00113895.1	2	3	34732.7	31588.5	7214.49	3045.03	10.121	9.707	2.666	1
LOC100046081	IPI00154004.1	5	5	104776	112770	13042.9	10116.2	9.869	10.258	1.74	1
Prdx1	IPI00121788.1	6	11	276063	285907	29475.7	27131.2	9.595	9.513	1.5	1
Rtn1	IPI00395193.1	1	1	4013.18	2883.93	497.786	440.822	8.572	6.616	1.474	1
Ppp2r1a	IPI00310091.8	4	5	108885	115182	17206.1	11998.6	8.533	8.769	1.777	1
Gpd2	IPI00331182.4	12	14	293886	350695	32289.5	33177.5	8.265	9.366	1.394	1
Tubb3	IPI00112251.1	1	2	12588.9	7366.03	1258.15	1508.48	7.981	5.116	1.13	1
Dctn3	IPI00331339.3	4	4	71739.8	64830.3	5592.63	9084.6	7.821	6.912	0.988	1
Vps26b	IPI00223759.2	1	1	43425	53786.1	7453.55	5480.77	7.389	9.41	1.818	1
Trappc4	IPI00112785.1	1	1	6416.42	4836.7	2433.2	794.575	7.051	5.736	3.006	1
Prdx2	IPI00117910.3	7	8	246071	285151	34782.9	33858.9	6.993	7.873	1.379	1
Txnl1	IPI00654054.1	2	2	11536.5	12987.4	0	1638.57	6.986	8.11	0.506	1
Actr1b	IPI00153990.1	4	4	48289	40407.1	4640.02	6885.53	6.951	5.728	0.974	1
Fn3k	IPI00111519.1	1	1	8445.42	7793.74	2405.88	1164.25	6.599	6.429	2.257	1
Glul	IPI00626790.2	13	25	476504	395913	58021.2	72006	6.448	5.327	1.062	1
Gnb2	IPI00775863.1	2	2	5355.19	6672.58	1274.45	799.51	6.219	7.976	1.941	1
Gphn	IPI00816946.1	2	2	7691.79	6371.27	1907.61	1170.38	6.1	5.38	1.84	1
Cfl1	IPI00407543.2	6	7	206338	231841	46077.1	32730.5	6.071	6.585	1.642	1
Efcbp2	IPI00131287.2	2	2	25096.4	32518.5	1648.3	4087.55	6.006	7.958	0.882	1
Hspa9a	IPI00133903.1	34	49	1.04304e+06	1.12972e+06	139185	172619	5.995	6.236	1.122	1
Ndrg2	IPI00136134.1	2	2	8713.5	7832.89	2635.44	1341.97	5.946	5.659	2.133	1
Epb4 1l3	IPI00464296.4	21	35	594084	621520	97032.8	95611	5.93	6.003	1.273	1
Rac2	IPI00137618.1 IPI00116558.1 IPI00279631.4 IPI00127408.3 IPI00380307.3 IPI00120193.1	1	1	4326.01	5498.57	832.5	700.106	5.847	7.631	1.575	1
Tufm	IPI00274407.1	3	3	10450.2	9341.26	0	1820.56	5.734	5.378	0.321	1
Dpysl3	IPI00122349.1	3	3	15883.9	12488.5	4717.86	2599.76	5.636	4.749	1.963	1
Hsp110	IPI00123802.5	15	18	534252	518090	67851.8	95968.4	5.614	5.268	0.969	1
Lancl1	IPI00131535.1	3	3	77968	99718.3	16647.2	13342.8	5.524	7.254	1.606	1
Camkv	IPI00122486.3	3	3	15111.5	20769.9	9894.48	2286.57	5.523	7.823	4.003	1
Arpc5l	IPI00111117.4	1	1	4592.82	4568.07	727.63	802.806	5.488	5.706	1.222	1
Grb2	IPI00119058.1	2	2	29632.3	36881.7	5640.3	5238.08	5.39	6.899	1.437	1
Camk2a	IPI00420725.4	2	3	12564.4	12877.5	991.913	2285.29	5.386	5.745	0.789	1
Dstn	IPI00127942.4	5	5	96827.1	108131	21763.2	17492	5.361	5.77	1.461	1
Eef1d	IPI00118875.4	1	1	4907.75	2715.96	740.222	910.33	5.194	3.177	1.002	1
Thop1	IPI00322150.8	1	1	19698.2	28523.3	6153.72	3546.48	5.155	7.61	2.039	1
2700055K07Rik	IPI00133557.1	1	1	1744.38	2036.64	821.679	303.714	5.121	6.219	2.752	1
Dnm1l	IPI00556723.1	3	3	21734.7	35061.8	3444.52	4147.14	5.059	8.233	1.287	1
Dctn2	IPI00116112.3	5	6	109234	144490	13407.7	22070.8	4.98	6.245	0.999	1
Hspa4l	IPI00317710.1	15	19	349295	375630	57353.8	70488.1	4.908	5.1	1.051	1
Acot7	IPI00125939.2	5	6	22029.6	33914.8	4056.99	3554.48	4.871	6.067	1.156	1
Calm1	IPI00761696.2	4	4	58182.5	82979.6	22767.3	11477.5	4.795	6.505	2.089	1
Ahcyl1	IPI00162781.2	6	7	190931	204087	46693.8	39288.9	4.748	4.92	1.371	1
Prkacb	IPI00263822.6	2	2	14133.6	16762.1	4011.65	2806.82	4.74	5.815	1.688	1
Ranbp1	IPI00321978.3	1	1	8710	11799.9	1751.38	1778.26	4.702	6.513	1.333	1
Asrgl1	IPI00751854.1	2	2	15679.9	16042.1	1224.01	3287.36	4.698	5.003	0.689	1
Hspa12a	IPI00469386.2	10	9	96195.7	114208	19361.3	20743.8	4.664	5.281	1.194	1
Eef1a1	IPI00307837.5	3	4	20667.1	20237.4	7583.52	4295.83	4.588	4.402	1.813	1
Vps35	IPI00111181.1	4	4	32256.5	33067.1	6353.06	6997.34	4.561	4.542	1.11	1
Usp5	IPI00113214.1	2	2	39989.9	38944.5	7716.83	8631.18	4.464	4.557	1.148	1
Sod2	IPI00109109.1	2	2	7086.89	6850	3030.44	1455.07	4.463	4.555	2.174	1
Ywhae	IPI00118384.1	9	14	323448	375276	83886.4	71362.3	4.438	4.95	1.363	1
Cops5	IPI00135087.3	1	1	14603.4	18520.7	715.734	3302.16	4.396	5.708	0.578	1
Sirt2	IPI00110265.1	1	1	6171.57	4261.34	1956.91	1343.7	4.317	3.239	1.578	1
Ncdn	IPI00331299.9	2	3	12976.2	19286.6	3606.29	2909	4.249	6.422	1.553	1
Impa1	IPI00115085.1	3	3	15723.7	23879.3	3725.97	3645.52	4.15	6.394	1.359	1
Ywhaz	IPI00116498.1	9	17	593400	661048	99331.4	143963	4.114	4.419	0.912	1
Ywhag	IPI00230707.6	10	13	374159	458819	78826.7	93759.2	3.968	4.671	1.061	1
Mapk1	IPI00119663.3	4	4	57487.8	78720.4	13307.7	14629.4	3.906	5.087	1.201	1
Capzb	IPI00474883.2	6	7	119046	155408	27381.1	30709.2	3.864	4.787	1.116	1
Dusp3	IPI00648654.1	2	3	32638.6	32733.6	5141.6	8371.8	3.812	3.995	0.859	1
Synj1	IPI00850983.1	2	2	38706.9	37470.2	15204.3	10038.5	3.629	3.706	1.651	1
Gstm1	IPI00230212.5	3	3	19298.9	23468.1	5180.99	5126.17	3.627	4.552	1.251	1
Hspa8	IPI00753407.1	43	134	2.47045e+06	2.74902e+06	652092	677892	3.617	3.888	1.12	1
Gstm5	IPI00114380.1	1	1	7982.21	11200	2440.66	2122.42	3.607	5.171	1.408	1
Ywhah	IPI00227392.5	7	7	140851	171686	34176.7	39002.2	3.585	4.198	1.063	1
Actn1	IPI00380436.1	1	1	4648.74	9579.83	788.498	1289.17	3.558	7.273	1.033	1
Uchl3	IPI00653686.1	4	4	96898.3	109216	28357	26943.2	3.553	3.871	1.196	1
Eef2	IPI00466069.3	5	5	95411.3	104738	18267.2	27031.2	3.527	3.758	0.863	1
Csrp1	IPI00123891.3	2	2	21481.7	17263.4	11300.8	5750.71	3.448	2.988	1.997	1
Prdx5	IPI00475031.1	5	5	100795	115859	23353.4	30765.3	3.282	3.636	0.938	1
Npepps	IPI00130000.1	4	4	21753.6	32380.2	6737.13	6401.67	3.28	4.969	1.31	1
Dctn1	IPI00115663.1	10	12	112376	122814	33005.3	33542.8	3.271	3.446	1.088	1
Eif5a	IPI00108125.4	2	3	48762.6	68591.2	17461.7	14403.8	3.244	4.668	1.436	1
Napg	IPI00109870.1	5	5	27716.4	64324	10390.3	8196.79	3.213	6.912	1.515	1
C1r	IPI00407502.1	2	2	6395.56	5987.37	921.95	2044.89	3.087	3.036	0.652	1
Pfdn2	IPI00119545.2	1	1	1542.21	4896.31	1320.29	454.507	3.084	9.465	3.054	1
Capza2	IPI00111265.3	7	8	74845.7	108229	40586.8	23542	3.056	4.161	1.762	1
Hspa1l	IPI00133208.3	1	1	10519.9	8695.88	1795.33	3412.42	3.03	2.662	0.703	1
Acat1	IPI00154054.1	4	5	48277.3	41797.4	25195.8	15749.7	2.99	2.55	1.624	1
Ywhab	IPI00230682.6	4	6	194964	230991	60188.6	65618.2	2.967	3.41	1.05	1
EG433229	IPI00229510.5	3	3	51586.1	43444.5	19322.5	16660.5	2.962	2.664	1.285	1
Calb1	IPI00331066.6	2	2	23522.8	27792.4	5935.4	7762.79	2.958	3.615	0.977	1
AI553587	IPI00474116.3	3	3	18752.1	31957.8	6515.28	6166.57	2.946	5.063	1.318	1
Map2k1	IPI00466610.5	1	2	28239	16848.3	7966.29	9665.48	2.83	1.862	0.938	1
Itpr1	IPI00469221.4	6	6	170533	170763	31258.2	60938.8	2.823	2.78	0.682	1
Cct8	IPI00469268.5	3	3	19391.9	21880.6	4146.76	6837.81	2.789	3.263	0.811	1
Tpi1	IPI00467833.5	8	9	333203	426478	113475	120878	2.763	3.376	1.088	1
Prdx3	IPI00116192.1	2	2	13056.2	9380.86	3861.11	4617.91	2.741	2.131	0.963	1
Gnb1	IPI00120716.3	2	2	23444.5	35505.9	13162.2	8324.85	2.668	4.126	1.728	1
Dpysl2	IPI00114375.2	23	42	488487	689608	147372	187500	2.653	3.553	0.95	1
Ogt	IPI00420870.4	3	3	20705.8	17249.3	7106.01	7560.7	2.647	2.356	1.07	1
Tpm1	IPI00403987.2	2	2	8247.94	14959.8	901.393	3240.25	2.561	4.645	0.575	1
Alb1	IPI00131695.3	11	12	198066	304167	42235.7	79664.7	2.558	3.674	0.727	1
Snap91	IPI00122409.1	5	5	64960.4	58519.3	23635.4	25298.9	2.554	2.271	1.01	1
Hspa1b	IPI00346073.1	2	2	23665.2	33830.3	5330.74	9300.39	2.517	3.667	0.801	1
Gars	IPI00112555.3	2	2	31050.8	38880.5	7616.7	12151.8	2.517	3.244	0.828	1
LOC100041484	IPI00265279.1 IPI00125135.1 IPI00133481.1 IPI00848555.1	1	1	7310.27	6761.79	980.253	2898.08	2.507	2.438	0.511	1
Prdx6	IPI00555059.2	5	5	72828.7	95346.9	16305.5	27512.5	2.489	3.153	0.737	1
Tubb2c	IPI00169463.1	13	17	155651	188600	42327.4	62942.3	2.472	2.865	0.802	1
Tubb6	IPI00122928.1	1	1	2253.14	1473.52	750.67	883.807	2.471	1.768	0.955	1
Ppp3ca	IPI00121545.1	9	16	230046	264098	80714	92549.3	2.41	2.648	0.972	1
Tubb2b	IPI00109061.1	12	26	279136	366640	108232	116377	2.377	2.997	1.022	1
Hspa4	IPI00331556.5	15	15	190345	229249	67957.3	81525.4	2.335	2.718	0.944	1
Sept5	IPI00850740.1	2	2	38433.7	39682	13055.1	16167.9	2.319	2.509	0.956	1
Tubulin alpha-4 chain	IPI00117350.1 IPI00117348.4	2	2	14621.9	18886.8	6163.83	6156	2.305	3.07	1.162	1
Got1	IPI00230204.7	8	9	43685.3	59364	23337.7	19006	2.283	2.973	1.309	1
Ogdh	IPI00845652.1	3	3	13252.2	17007.9	2227.23	5832.92	2.265	2.983	0.582	1
Crmp1	IPI00312527.4	2	4	10325.6	12300.5	3016.81	4498.43	2.258	2.782	0.844	1
Tuba1	IPI00117348.4	14	52	506686	640130	223121	223337	2.231	2.718	1.064	1
Cplx1	IPI00132278.1	1	2	18228.7	21765.7	8156.72	7929.54	2.227	2.76	1.171	1
Pfkm	IPI00331541.5	3	3	9754.94	10202.9	3313.45	4332.91	2.202	2.411	0.911	1
Ap2a1	IPI00108780.6	5	6	30092	33383.4	14030.7	13774.6	2.175	2.356	1.094	1
Tubb5	IPI00117352.1	9	16	121340	106810	34075	57508.2	2.17	1.82	0.764	1
13 DAYS EMBRYO BRAIN CDNA, RIKEN FULL-LENGTH ENRI	IPI00651817.1	2	2	21070.2	24881.8	6640.2	9814.65	2.112	2.584	0.838	1
Dpysl4	IPI00845581.1	2	2	7249.85	13343.4	1799.67	3439.97	2.104	3.879	0.765	1
Pafah1b2	IPI00118821.2	1	1	1303.1	3105.34	151.794	637.607	2.081	4.867	0.548	1
Ckmt1	IPI00128296.1	3	4	37390.9	60139.2	16413.4	18108.1	2.078	3.155	1.031	1
Eef1b2	IPI00320208.3	1	1	27740.9	25747.8	21630.8	12529.4	2.077	2.065	1.747	1
Sdha	IPI00230351.1	2	2	22592.9	26079.7	25779.6	9890.83	2.073	2.532	2.493	1
Ttll3	IPI00138691.6	1	1	53679.7	58796.8	15448.7	25664.6	2.063	2.353	0.756	1
Ldha	IPI00751369.1	5	5	76254.1	100558	33269.1	37125.8	2.061	2.606	0.993	1
Sh3gl2	IPI00648567.1	5	5	19045.1	24079.5	8625.52	9327.37	2.026	2.486	1.111	1
D730039F16Rik	IPI00134244.1	1	1	1767.37	2436.7	2408.02	787.873	2.006	2.891	2.86	1
Nme1	IPI00753716.1	1	2	11995.4	18804.2	3460.91	5956.16	2	3.179	0.781	1
Pgam1	IPI00457898.3	3	3	9046.45	10290.7	6237.85	4362.63	1.975	2.356	1.505	1
Cnp1	IPI00319602.3	17	23	259212	290173	90750.7	130006	1.972	2.132	0.786	1
Sytl4	IPI00127982.1	1	1	5332.17	8616.37	334.867	2749.31	1.967	3.203	0.343	1
Scye1	IPI00132194.3	2	2	16439.4	12155.1	7310.34	8276.02	1.927	1.546	0.974	1
Usp9x	IPI00108388.1	4	4	30189.5	35088.8	10478.8	15880	1.924	2.16	0.763	1
GAPDH	IPI00848935.1	14	22	420026	594701	226677	218409	1.917	2.608	1.118	1
Rps27a	IPI00755916.2	2	3	35908	53644.9	20503.3	18300.5	1.903	2.908	1.26	1
Purb	IPI00128867.3	2	2	10418.1	14917.3	6837.88	5303.97	1.89	2.782	1.404	1
Dbn1	IPI00135475.3	2	2	9853.12	6655.81	4408.68	5087.68	1.879	1.391	0.95	1
Camk2b	IPI00649778.1	3	3	33249.6	47115	13451.4	17622.5	1.857	2.693	0.924	1
LOC100046119	IPI00850217.1	1	1	1830.26	2467.44	695.313	986.136	1.83	2.534	0.862	1
Csnk2a1	IPI00120162.1	4	4	19214	18494.7	14708.7	10400	1.806	1.727	1.387	1
Arhgdia	IPI00322312.3	1	1	24295.8	35436	10432.9	13369.6	1.789	2.666	0.938	1
Hspa5	IPI00319992.1	24	30	483062	559721	265400	278236	1.741	1.958	1.013	1
Ap2b1	IPI00378063.1	7	7	60791.7	70821.7	32028	35295.5	1.737	1.967	0.974	1
Spnb3	IPI00134344.6	14	15	118447	129618	74585.5	66285.8	1.736	1.868	1.13	1
Aco2	IPI00116074.1	10	8	69024.7	89591.2	31077.5	40161.9	1.733	2.155	0.893	1
Hspd1	IPI00461249.1	6	6	48467.5	73539.2	18201.4	28531.8	1.73	2.487	0.752	1
LOC100045519	IPI00331738.4	1	1	5726.65	7169.2	3234.47	3235.55	1.722	2.236	1.116	1
Ank2	IPI00227235.2	1	1	4734.66	4824.04	2429.78	2676.66	1.722	1.85	1.012	1
LOC632459	IPI00622235.5	2	2	15882.6	18078.1	9766.66	8937.41	1.719	2.048	1.19	1
Epb4 1l1	IPI00830613.1	2	2	11080	11047.5	7487.72	6210.36	1.714	1.814	1.279	1
Arf4	IPI00331663.4 IPI00221615.5 IPI00221614.3	1	2	17890.8	24583.1	8153.43	10294.6	1.709	2.412	0.935	1
Mtap2	IPI00679122.1	15	18	141008	173898	91230.3	82874.4	1.708	2.035	1.137	1
Sept3	IPI00761331.1	4	5	18009.6	29132.2	6976.42	10811.5	1.699	2.592	0.773	1
Sept11	IPI00454142.5	2	2	36656.6	56622.7	14876.8	21522.4	1.686	2.649	0.855	1
Amph	IPI00400180.1	5	5	67073.3	92803.2	39215	39707.1	1.679	2.22	1.053	1
Snca	IPI00115157.2	1	1	3009.45	6743.28	2692.93	1736.89	1.67	3.724	1.679	1
Sept4	IPI00123219.1	2	3	8356.43	11131.9	4253.57	4957.03	1.652	2.269	0.988	1
Cct2	IPI00320217.9	1	1	2760.8	3139.69	3347.5	1564.46	1.635	1.974	2.088	1
Tnr	IPI00227126.1	11	12	50610.6	56227.6	36104.9	30731.3	1.633	1.773	1.182	1
Mdh1	IPI00336324.11	7	8	130733	235010	64001.8	80937.2	1.63	2.783	0.914	1
Mdh2	IPI00323592.2	10	11	87758.2	150930	54172	54606.7	1.626	2.62	1.082	1
Pdhb	IPI00132042.1	3	4	17928.9	17913.6	15238.8	10942.1	1.606	1.591	1.362	1
LOC625094	IPI00754261.1	4	4	42221.9	43067.7	33318.9	25938.3	1.603	1.616	1.273	1
Got2	IPI00475310.3	7	9	98585.3	130519	55453.4	61887.4	1.602	2.031	0.971	1
Sncb	IPI00131614.1	2	2	4578.75	5566.7	700.966	2918.99	1.578	1.976	0.389	1
Plp1	IPI00263013.4	4	8	129113	168558	92895.5	83199.7	1.568	1.958	1.147	1
Hbb-b1	IPI00316491.4	4	4	90616.8	141979	28706	59457.7	1.566	2.316	0.613	1
2210010N04Rik	IPI00336291.5	1	1	4215.07	4000.18	2148.42	2702.96	1.525	1.536	0.891	1
Hba-a1	IPI00845802.1	6	10	111709	167528	42089	75123.2	1.52	2.178	0.673	1
Gnao1	IPI00115546.4	2	2	16576.2	34356.7	8266.15	10905.1	1.513	3.126	0.942	1
Dync1h1	IPI00119876.1	35	35	308597	343393	234857	205771	1.499	1.622	1.144	1
Spnb2	IPI00319830.7	54	63	819334	891244	643989	552665	1.463	1.562	1.172	1
Hbb-b1	IPI00553333.2	10	25	276707	403231	180676	187976	1.459	2.051	1.017	1
Hk1	IPI00283611.1	8	8	67808.4	73781	32116.8	47846.8	1.453	1.527	0.745	1
Ckb	IPI00720155.1	12	23	248138	312936	202201	170400	1.449	1.758	1.189	1
Aldoa	IPI00221402.7	9	9	111160	217767	58435.8	81667.4	1.424	2.55	0.823	1
Dnm1	IPI00272878.6	18	19	248582	325988	137967	177109	1.419	1.786	0.847	1
Gpm6a	IPI00122974.1	2	2	11102.4	15735.5	5553.06	7805.09	1.407	2.045	0.84	1
Gpi1	IPI00228633.7 IPI00669556.1	2	2	34565.7	44279.8	14297.9	24417.1	1.405	1.857	0.713	1
Atp1a3	IPI00752412.1	10	13	76968	102873	50899.9	54716.3	1.403	1.792	0.983	1
Txn1	IPI00226993.5	1	1	7088.42	8315.28	3287.48	5012.45	1.397	1.705	0.77	1
Idh3a	IPI00459725.2	7	7	71904.6	119084	40760.9	51907.7	1.393	2.19	0.875	1
Actg1	IPI00652436.2	20	60	722844	1.00136e+06	525688	530634	1.366	1.82	1.031	1
Pfkp	IPI00124444.1	3	3	17421.6	27139.9	5072.16	12855.5	1.362	2.152	0.547	1
Spna2	IPI00757701.1	80	115	1.35873e+06	1.58993e+06	888088	1.00141e+06	1.361	1.544	0.922	1
Rab7	IPI00408892.2	1	1	7280.68	8684.71	2249.87	5412.46	1.343	1.659	0.54	1
Rab3a	IPI00122965.1	4	5	66761	105080	40048	50440.1	1.334	2.006	0.872	1
34 KDA PROTEIN.	IPI00623702.3	1	1	2256.85	5142.89	904.503	1710.48	1.333	3.001	0.721	1
Ap2a2	IPI00310131.5	1	1	14614.5	18388.3	8181.25	10920.6	1.319	1.72	0.858	1
Ptprz1	IPI00627008.2	2	2	48598.8	37342.6	49123.2	35189.3	1.314	1.113	1.411	1
Syn1	IPI00649886.1	8	8	176488	237215	98074.9	135149	1.301	1.694	0.803	1
Nsf	IPI00656325.2	6	6	141078	189402	109380	111781	1.267	1.631	1.012	1
Vars2	IPI00130353.4	3	3	7856.2	9035.82	6095.9	6095.66	1.255	1.516	1.077	1
Mtap1a	IPI00676243.2	11	14	92415.3	112768	75686.4	75226.6	1.252	1.471	1.04	1
Ivd	IPI00471246.2	1	1	19282.1	23903.9	17033.8	14920.4	1.252	1.623	1.211	1
Mbp	IPI00115240.1	9	22	240543	317687	186327	195559	1.226	1.57	0.993	1
Actb	IPI00753929.1	2	3	56983.6	59137.7	39250.7	46149.8	1.208	1.326	0.93	1
Fkbp1a	IPI00266899.6	2	2	10104	16722.4	7083.21	8431.37	1.184	1.994	0.956	1
Gap43	IPI00128973.1	2	3	27664.9	16563.8	18598.1	22854.6	1.178	0.792	0.868	1
Pygb	IPI00229796.3	1	1	10904.6	11216.3	6796.17	9255.47	1.158	1.26	0.819	1
Stip1	IPI00121514.3	4	4	27489.4	38718.7	23049	23944.6	1.155	1.564	0.995	1
Cltb	IPI00228978.2	1	1	41620.7	49334.1	38725.6	35419.7	1.141	1.421	1.157	1
Snap25	IPI00125635.1	8	9	112019	148450	107198	98065.1	1.139	1.476	1.102	1
Sf3b1	IPI00623284.3	2	2	25461.7	20546	20475.5	21816.7	1.134	0.996	0.994	1
Rtn4	IPI00270767.2	2	2	12855.9	23006.2	5784.44	11401.4	1.133	2.042	0.648	1
Hsp90aa1	IPI00330804.4	5	5	25225.7	28877.8	23571.7	22764.4	1.111	1.244	1.056	1
Ppp3cb	IPI00112312.3	4	5	25948.6	47402.4	17667.8	24105.8	1.102	1.893	0.805	1
Stx1b2	IPI00113149.1	3	4	25449.5	40384.7	26853.4	23390.8	1.09	1.652	1.158	1
Prkar2b	IPI00224570.3	2	2	4445.15	6061.14	3427.17	4047.52	1.081	1.525	0.937	1
Canx	IPI00119618.1	3	3	49722.7	58203.4	35159.3	45921.8	1.066	1.307	0.851	1
SIMILAR TO ACTIN, CYTOPLASMIC 2.	IPI00751076.1	4	4	55476.8	88077	56753.6	53033.1	1.051	1.594	1.089	1
Auh	IPI00124900.1	2	2	22023.1	29899.1	23359.4	20459.4	1.046	1.479	1.203	1
Cltc	IPI00648173.1	25	28	274357	376746	240547	265053	1.036	1.384	0.96	1
1500001H12Rik	IPI00122826.1	1	1	5183.04	4980.56	1495.52	5034.12	1.031	1.044	0.392	1
Ndufa4	IPI00125929.2	4	4	68383.2	100492	64387.1	69034.1	1	1.411	0.961	1
LOC100045958	IPI00118447.1	4	5	83349.3	115545	48059.4	83903.5	0.996	1.346	0.631	1
EG625349	IPI00849165.1	1	1	2202.28	4169.36	3202.47	2143.39	0.993	1.913	1.537	1
Syngr3	IPI00331579.1	2	3	28020.5	39515.5	29404.4	27793	0.984	1.441	1.126	1
Eif3s3	IPI00128202.1	1	1	3971.02	3443.97	2455.55	3983.76	0.983	0.917	0.69	1
Timp4	IPI00469548.2	2	2	18627.4	40424.8	13643.6	19019.6	0.982	2.124	0.849	1
Pkm2	IPI00407130.3	6	6	85483.6	159503	54423.2	89901.8	0.98	1.715	0.717	1
Pebp1	IPI00761967.1	2	3	78300.5	114225	68286	81281.3	0.95	1.43	0.926	1
Glud1	IPI00114209.1	4	4	16905.1	29694.3	11046.9	18790.6	0.926	1.532	0.664	1
Hsp90ab1	IPI00229080.7	5	5	60800.7	109776	58168.8	67620.5	0.92	1.561	0.906	1
Atp2b1	IPI00556827.1	3	3	36929.9	44475.6	35709.2	39635.2	0.913	1.156	0.967	1
Dlat	IPI00153660.4	8	8	91937.7	107774	100587	102148	0.908	1.044	0.986	1
Ap2s1	IPI00118022.1	2	2	5178.72	9037.97	1465.16	5833.53	0.903	1.586	0.377	1
Gls	IPI00464317.3	2	2	10787.6	21094.4	14676.2	11744.8	0.898	1.78	1.315	1
Anp32a	IPI00314736.3	7	7	44803.8	66057.9	60413.2	49379.1	0.898	1.288	1.198	1
Pfn2	IPI00227805.6	10	22	466782	564091	486516	528892	0.89	1.052	0.923	1
Syngr1	IPI00115763.2	2	2	13626.6	27044.1	15011.4	15257.1	0.884	1.769	1.075	1
EG386551	IPI00395100.1	1	2	24231.9	63043.3	19951.7	28479.2	0.861	2.202	0.838	1
Capza1	IPI00653841.1	1	1	1345.97	2612.68	0	1643.61	0.85	1.638	0	1
Stxbp1	IPI00415403.1	8	9	61369.6	122404	75909.9	74442.6	0.845	1.556	1.037	1
Rab2b	IPI00187430.3 IPI00137227.1	1	1	2391.27	1744.86	208.178	2893.43	0.833	0.653	0.15	1
Hadha	IPI00223092.4	4	4	8220.27	17381.5	12479.4	9883.05	0.816	1.663	1.255	1
Atp5j2	IPI00271986.6	1	1	4021.9	4804.75	9786.36	4600.33	0.815	1.058	2.031	1
Atp5c1	IPI00313475.1	4	4	11997	13372.1	19334.7	14565	0.814	0.908	1.271	1
Igk-C	IPI00556702.1	2	2	16751.9	10885.2	31156	19785	0.8	0.606	1.54	1
Vamp2	IPI00229703.6	3	3	36238.1	55613.5	43084.1	45206	0.789	1.25	1.02	1
Aldoc	IPI00119458.7	3	4	30970.9	74983.7	16020.4	41991.5	0.776	1.722	0.488	1
Hsp90b1	IPI00129526.1	4	4	23274.2	31899.2	25676.3	30800.4	0.766	1.018	0.853	1
Tln2	IPI00660065.1	8	8	36484.7	51118.5	50815.6	49203.6	0.747	1.016	1.025	1
LOC432548	IPI00850840.1 IPI00659629.1	1	1	4415.52	5359.22	4149.31	6060.27	0.722	0.92	0.754	1
Ppia	IPI00554989.3	7	8	116034	201087	69410.6	176401	0.708	1.145	0.486	1
Ncam1	IPI00122971.1	3	3	15331.6	22962.4	18843.5	21729.9	0.697	1.081	0.932	1
Atp5b	IPI00468481.2	9	9	52540.3	66109.5	76904.6	80983.1	0.657	0.818	0.958	1
Sucla2	IPI00261627.1	3	3	15706.2	22417.5	17256.5	23855	0.654	0.969	0.792	1
SIMILAR TO SET TRANSLOCATION.	IPI00753486.1	4	4	48238.7	67128.6	49093.2	75533.8	0.653	0.879	0.684	1
Atp5f1	IPI00341282.2	3	3	21515.7	24241.9	42590.6	33600.4	0.618	0.755	1.277	1
C1qbp	IPI00132799.4	2	2	10187.1	10226.5	21056.2	16760.1	0.586	0.649	1.262	1
Mtap1b	IPI00130920.1	30	45	338334	388913	654444	577329	0.585	0.677	1.099	1
Atp5a1	IPI00130280.1	8	7	26555.1	48475.2	39671.1	50893.3	0.535	0.926	0.8	1
Gnb2l1	IPI00317740.5	2	2	3232.01	6840.62	4160.19	6177.42	0.527	1.123	0.754	1
LOC633677	IPI00339916.7	3	3	14249.4	14071.7	20039.7	26753.7	0.525	0.563	0.794	1
Cask	IPI00844763.1	5	5	16379.4	11425.5	30680.5	33563.8	0.506	0.368	0.889	1
Dync1li2	IPI00420806.3	1	1	1048.12	3533.14	1734.24	2307.2	0.467	1.525	0.848	1
Atp5d	IPI00453777.2	1	1	12080.3	11604.5	26724.7	25308.7	0.464	0.497	1.073	1
Lin7c	IPI00136498.1	2	2	7785.06	8112.69	15754.7	19654.4	0.39	0.446	0.837	1
AA415817	IPI00336503.1	1	1	2630.27	3371.91	3439.36	8939.34	0.296	0.401	0.44	1
Skp1a	IPI00331163.9	3	3	13968.7	19143.6	40928.2	47436.3	0.291	0.432	0.893	1
2610304G08Rik	IPI00338515.4	1	1	478.793	2168.76	226.159	1787.62	0.289	1.224	0.234	1
Abi1	IPI00798483.1	2	2	17072	21329.9	67140.1	63062	0.265	0.371	1.074	1
Cyfip2	IPI00405625.9	15	18	49982.1	78238.6	222850	222294	0.233	0.37	0.965	1
Cyfip1	IPI00330476.3	6	6	18267.6	18140.3	87432.6	79735.2	0.229	0.378	1.04	1
Wasf3	IPI00128341.1	2	2	6637.55	10467.9	24140.8	32682.3	0.203	0.345	0.772	1
Asph	IPI00624896.3	14	17	31023.7	41681.8	150288	159732	0.199	0.283	0.91	1
Nckap1	IPI00755241.1	27	30	116324	150170	608790	632240	0.187	0.258	0.93	1
Slc27a4	IPI00126796.3	2	2	6877.13	10114.5	42418.2	37085.5	0.182	0.305	1.142	1
Sv2c	IPI00754595.1	5	7	24041.2	31705.7	152642	138705	0.181	0.252	1.046	1
Wasf1	IPI00471372.2	4	4	21800.6	38420.4	135703	133977	0.166	0.301	0.971	1
Ssbp1	IPI00111877.1	4	4	7723.17	10643.9	45550.6	57615.8	0.137	0.202	0.772	1
Fbxo2	IPI00153176.2	2	3	8259.37	12763.3	78871.4	90784.4	0.091	0.168	0.884	1
Caskin1	IPI00411109.3	73	398	558577	755269	8.41678e+06	8.54161e+06	0.08	0.164	0.938	1
Rpo2tc1	IPI00225633.3	5	6	8329.83	2841.64	106830	110292	0.076	0.16	0.919	1
Prcc	IPI00111020.1	4	4	5367.7	13948.8	166406	163862	0.034	0.11	0.963	1
Haghl	IPI00119017.1	1	1	0	1397.91	1915.16	989.148	0	1.349	1.885	1
Ppp1r1b	IPI00121349.3	1	1	1691.47	2937.48	199.779	0	N/D	N/D	N/D	N/D
KRT2A	CZH00283001.1	1	1	463.017	203.952	0	0	N/D	N/D	N/D	N/D
