# Supplementary material for: Tau interactome mapping based identification of Otub1 as Tau deubiquitinase involved in accumulation of pathological Tau forms in vitro and in vivo
Source: Acta Neuropathol. 2017 Jan 12;133(5):731–49. doi: 10.1007/s00401-016-1663-9 (PMC5390007; doi:10.1007/s00401-016-1663-9)
Supplement: Supplementary file 6 — Supplementary material 6 (XLSX 25 kb) [file 401_2016_1663_MOESM6_ESM.xlsx]

## Sheet: Biological Processes
Table S3
Category	Term	No of genes	Genes	PValue	FDR
GOTERM_BP_DIRECT	GO:0006096~glycolytic process	11	ALDOA, TPI1, PFKL, ALDOC, PFKP, HK1, PFKM, OGDH, PGK1, GPI1, GAPDH	2.04567e-12	3.27954e-09
GOTERM_BP_DIRECT	GO:0021762~substantia nigra development	11	PLP1, LDHA, YWHAH, YWHAQ, CNP, NDRG2, HSPA5, YWHAE, CKB, MBP, CALM1	6.58411e-12	1.05552e-08
GOTERM_BP_DIRECT	GO:0006099~tricarboxylic acid cycle	10	SDHA, ACO2, CS, IDH3B, PDHA1, OGDH, PDHB, MDH2, IDH3A, MDH1	8.70845e-12	1.3961e-08
GOTERM_BP_DIRECT	GO:0006734~NADH metabolic process	7	GPD2, VCP, IDH3B, OGDH, MDH2, IDH3A, MDH1	9.44851e-10	1.51473e-06
GOTERM_BP_DIRECT	GO:0006457~protein folding	13	TXNL1, HSP90AA1, AARS, CCT3, HSP90B1, PPIA, CCT8, TUBB5, HSPA4L, HSPD1, TUBA1B, HSPA8, HSPA9	8.03272e-09	1.28776e-05
GOTERM_BP_DIRECT	GO:0030388~fructose 1,6-bisphosphate metabolic process	5	ALDOA, PFKL, ALDOC, PFKP, PFKM	1.29886e-06	0.00208225
GOTERM_BP_DIRECT	GO:0005975~carbohydrate metabolic process	13	LDHB, LDHA, PFKL, CS, HK1, PDHA1, PGK1, GPI1, GAPDH, PDHB, MDH2, MDH1, PYGB	1.48028e-06	0.00237308
GOTERM_BP_DIRECT	GO:0008152~metabolic process	19	ALDH1L1, ACO2, PFKL, PFKP, HK1, TKT, PFKM, OGDH, ACAT1, GSTM5, HADHA, PDHB, ACSBG1, GSTM1, TPI1, PRDX6, FASN, PDHA1, PYGB	1.49918e-06	0.00240338
GOTERM_BP_DIRECT	GO:0042026~protein refolding	5	HSP90AA1, HSPA2, HSPA1A, HSPD1, HSPA8	3.34744e-06	0.00536629
GOTERM_BP_DIRECT	GO:0007017~microtubule-based process	7	TUBB2A, TUBB5, TUBA4A, DCTN3, TUBA1B, TUBB3, DCTN2	3.59054e-06	0.005756
GOTERM_BP_DIRECT	GO:0006107~oxaloacetate metabolic process	5	GOT2, GOT1, CS, MDH2, MDH1	9.9117e-06	0.0158887
GOTERM_BP_DIRECT	GO:0061615~glycolytic process through fructose-6-phosphate	4	ALDOA, PFKL, PFKP, PFKM	1.04695e-05	0.0167827
GOTERM_BP_DIRECT	GO:0098609~cell-cell adhesion	11	ALDOA, DBNL, YWHAZ, LDHA, PRDX6, USO1, YWHAB, PFKP, HSPA1A, PRDX1, CAPZB	2.73809e-05	0.0438865
GOTERM_BP_DIRECT	GO:0006103~2-oxoglutarate metabolic process	5	GOT2, GOT1, IDH3B, OGDH, IDH3A	2.93407e-05	0.0470271

## Sheet: Cellular compartment
Category	Term	No of genes	Genes	PValue	FDR
GOTERM_CC_DIRECT	GO:0043209~myelin sheath	57	LDHB, UCHL1, CNP, PRDX2, CCT3, CLTC, PRDX1, CKB, MBP, GOT2, GSTM1, ACTG1, ACTR1A, HBB-B1, PDHA1, TUBA1B, NSF, HSP90AA1, ACO2, STXBP1, ATP6V1A, GLUL, GNB1, SEPT7, UBA52, MDH2, MDH1, ALDOA, TUFM, STIP1, ATP6V1B2, GPI1, HSPA2, SYN1, ALB, CKMT1, HSPA5, SNAP25, GAPDH, HSPA8, HSPA9, GDI1, EEF1A1, PLP1, GNAO1, ATP1A3, TKT, DPYSL2, IDH3A, SDHA, HBA-A1, YWHAG, VCP, PPIA, HSPD1, ATP5A1, DNM1	3.24799e-68	4.40932e-65
GOTERM_CC_DIRECT	GO:0070062~extracellular exosome	119	LDHB, GDA, LDHA, ALDH1L1, TUBB2A, CAPZA2, EIF5A, CNP, CCT3, C1QC, GSTM5, PDHB, ACTG1, GOT2, ATP2B2, GOT1, PRKACA, TXNL1, DBNL, PDXK, AARS, ACTN1, EEF2, NPEPPS, DCTN2, C1QA, MAPK1, GLUL, TUBA4A, SEPT7, MDH2, SH3GL2, MDH1, ALDOA, GRB2, ALDOC, UBE2V1, ARPC4, ATP6V1B2, ACAT1, CAPZB, PFN2, TPI1, ALB, NDRG2, EEF1A1, MAP2K1, TKT, HSPA12A, VCP, UBA1, OTUB1, PPIA, CCT8, AHCYL1, HSPD1, UCHL1, COPS4, PRDX5,…	4.07274e-54	5.52896e-51
GOTERM_CC_DIRECT	GO:0005829~cytosol	91	LDHA, SEPT3, COPS4, SYNJ1, UCHL1, PRDX5, EIF5A, PRDX2, CLTC, PRDX1, ACTG1, ACTR2, ATP2B2, HSPH1, ACOT7, GOT1, HOMER3, MAPT, GPX4, TUBB5, PRKACA, OGT, CAP1, TUBA1B, PPP2R1A, DBNL, HSP90AA1, PDXK, PFKL, AARS, PFKP, STXBP1, EEF2, NPEPPS, PFKM, DCTN1, MAPK1, ATP6V1A, PRDX6, GNB1, CFL1, USO1, VPS26B, UBA52, MDH1, RAB3A, YWHAZ, GRB2, PPP3R1, HK1, HSPA1A, STIP1, ATP6V1B2, GPI1, PFN2, TPI1, SYN1, HSPA2, …	1.91097e-41	2.59424e-38
GOTERM_CC_DIRECT	GO:0005737~cytoplasm	144	SEPT5, LDHB, SEPT3, LDHA, ALDH1L1, TUBB2A, EIF5A, CNP, CCT3, GSTM5, GSTM1, ACTG1, ATP2B2, GOT1, HOMER3, PRKACA, OGT, TXNL1, DBNL, OPA1, PDXK, AARS, ACTN1, EEF2, NPEPPS, DCTN3, DCTN1, DCTN2, MAPK1, GLUL, RCC2, USO1, TUBA4A, BIN1, VPS26B, SEPT7, SH3GL2, UBA52, MDH1, ALDOA, GRB2, ALDOC, UBE2V1, STIP1, HSPA1A, ARPC4, ATP6V1B2, CAPZB, ACSBG1, PFN2, CRMP1, ALB, NDRG2, EEF1A1, MAP2K1, VCP, PPIA, UBA1, O…	1.62354e-31	2.20404e-28
GOTERM_CC_DIRECT	GO:0043234~protein complex	37	ALDOA, RAB3A, YWHAZ, ALDH1L1, GRB2, SYNJ1, HK1, UBE2V1, STIP1, HSPA1A, CLTC, TPM1, SYP, GSTM1, GOT2, ALB, TUBB5, PPP3CB, PRKACA, HSPA8, GDI1, GNAO1, HSP90AA1, YWHAB, STXBP1, DPYSL2, ITPR1, DCTN1, MAPK1, GLUL, PPM1E, VCP, AP2A1, YWHAQ, HSPD1, SEPT7, DNM1	3.46652e-18	4.70598e-15
GOTERM_CC_DIRECT	GO:0005739~mitochondrion	54	LDHB, LDHA, ALDH1L1, PRDX5, PRDX2, OGDH, CLTC, PRDX1, PDHB, CKB, GOT2, GPX4, PRKACA, PDHA1, OGT, TXNL1, OPA1, ACO2, STXBP1, ATP6V1A, MAPK1, GLUL, PPM1E, PRDX6, MDH2, MDH1, ALDOA, TUFM, YWHAZ, ALDOC, HK1, HSPA1A, ACAT1, HADHA, HSPA2, CKMT1, FASN, HSPA5, PPP3CA, GAPDH, CAMK2A, HSPA9, GPD2, MAP2K1, CS, IDH3B, DPYSL2, YWHAE, IDH3A, SDHA, UBA1, GLS, HSPD1, ATP5A1	1.68182e-14	2.27596e-11
GOTERM_CC_DIRECT	GO:0005856~cytoskeleton	36	SEPT5, SEPT3, TUBB2A, ARPC4, TPM1, CAPZB, TPM3, AMPH, ACTG1, ACTR2, PFN2, HSPA2, CRMP1, MAPT, ACTR1A, ACTR1B, PPP2CB, TUBB5, DYNC1H1, TUBA1B, TUBB3, DBNL, ACTC1, MAP2K1, ACTN1, DPYSL2, DCTN3, DCTN1, DCTN2, MAPK1, RCC2, CFL1, CCT8, TUBA4A, SEPT7, DNM1	5.16395e-10	7.01033e-07
GOTERM_CC_DIRECT	GO:0043195~terminal bouton	13	SEPT5, SYP, RAB3A, PFN2, SNAP91, SYN1, SYNJ1, STXBP1, DPYSL2, CLTC, SNAP25, HSPA8, AMPH	6.63779e-10	9.01114e-07
GOTERM_CC_DIRECT	GO:0005874~microtubule	20	MAP2K1, TUBB2A, SYNJ1, CNP, CCT3, DPYSL2, DCTN1, DCTN2, HSPH1, RCC2, MAPT, CCT8, TUBB5, TUBA4A, DYNC1H1, BIN1, TUBA1B, DNM1, HSPA8, TUBB3	7.13565e-10	9.68701e-07
GOTERM_CC_DIRECT	GO:0005913~cell-cell adherens junction	19	ALDOA, DBNL, YWHAZ, LDHA, PFKP, YWHAB, HSPA1A, EEF2, PRDX1, CAPZB, YWHAE, PRDX6, PCBP1, CCT8, USO1, FASN, HSPA5, SEPT7, HSPA8	1.7318e-09	2.351e-06
GOTERM_CC_DIRECT	GO:0005925~focal adhesion	21	ACTC1, YWHAZ, MAP2K1, YWHAB, ACTN1, HSPA1A, CLTC, CAPN2, YWHAE, ACTG1, MAPK1, ACTR2, YWHAG, HSP90B1, PPIA, CFL1, YWHAQ, HSPA5, CAP1, HSPA8, HSPA9	1.7888e-09	2.42839e-06
GOTERM_CC_DIRECT	GO:0042470~melanosome	12	YWHAZ, HSP90B1, HSP90AA1, YWHAB, FASN, CNP, ATP6V1B2, HSPA5, CLTC, PRDX1, YWHAE, HSPA8	4.35329e-09	5.90982e-06
GOTERM_CC_DIRECT	GO:0031012~extracellular matrix	17	HSP90AA1, PFKP, EEF2, CLTC, PRDX1, HADHA, ACTG1, HSP90B1, CFL1, TUBB5, ATP5A1, HSPA5, HSPD1, DYNC1H1, GAPDH, HSPA8, HSPA9	2.71685e-08	3.68826e-05
GOTERM_CC_DIRECT	GO:0008021~synaptic vesicle	12	SYP, SEPT5, RAB3A, SNAP91, SYN1, COPS4, BIN1, STX1B, SNAP25, DNM1, HSPA8, AMPH	4.40678e-08	5.98243e-05
GOTERM_CC_DIRECT	GO:0044297~cell body	11	ACTC1, GLUL, ACOT7, GNAO1, GNB1, MAPT, CCT8, TUBB5, DPYSL3, CCT3, SEPT7	5.63672e-08	7.65213e-05
GOTERM_CC_DIRECT	GO:0030424~axon	18	RAB3A, MAP2K1, ALDOC, UCHL1, ATP1A3, DPYSL2, YWHAE, MAPK1, SYN1, MAPT, AP3B2, BIN1, CAMK2A, SNAP25, HSPA8, TUBB3, GAP43, PYGB	1.22716e-07	0.000166594
GOTERM_CC_DIRECT	GO:0043005~neuron projection	19	GDI1, SEPT3, GNAO1, HSP90AA1, NCDN, SYNJ1, DPYSL2, GPI1, TPM3, SYP, GLUL, ACOT7, MAPT, PRKACA, OGT, SNAP25, SEPT7, HSPA8, CALM1	1.51535e-07	0.000205716
GOTERM_CC_DIRECT	GO:0030117~membrane coat	7	AP2B1, AP2A2, AP2A1, SYNJ1, AP3B2, CLTC, DNM1	4.58674e-07	0.000622672
GOTERM_CC_DIRECT	GO:0005869~dynactin complex	5	ACTR1A, ACTR1B, DCTN3, DCTN1, DCTN2	1.03351e-06	0.00140304
GOTERM_CC_DIRECT	GO:0016020~membrane	100	LDHB, LDHA, CAPZA2, EIF5A, CNP, SYP, ACTG1, GOT2, ATP2B2, DIRAS2, HOMER3, PRKACA, OGT, DBNL, OPA1, AARS, ACTN1, EEF2, DCTN1, DCTN2, RCC2, USO1, VPS26B, BIN1, SEPT7, MDH2, SH3GL2, ALDOA, SNAP91, GRB2, ATP6V1B2, CAPZB, CAMKV, GPD2, EEF1A1, MAP2K1, PPIA, AHCYL1, HSPD1, ABCF1, UCHL1, CLTC, RTN1, MBP, ACTR2, AP2B1, MAPT, PCBP1, ACTR1B, AP3B2, CAP1, DYNC1H1, HSP90AA1, PFKL, STXBP1, PFKP, STX1B, PRDX6, …	2.42485e-06	0.00329181
GOTERM_CC_DIRECT	GO:0005955~calcineurin complex	4	PPP3CB, PPP3R1, PPP3CA, ITPR1	3.54983e-06	0.00481897
GOTERM_CC_DIRECT	GO:0030425~dendrite	18	DBNL, GNAO1, OPA1, NCDN, MAP2K1, EIF5A, DPYSL2, CAPN2, ITPR1, PURA, ATP2B2, SYN1, GNB1, CRMP1, MAPT, CAMK2A, HSPA8, TUBB3	6.01881e-06	0.00817054
GOTERM_CC_DIRECT	GO:0014069~postsynaptic density	12	DBNL, YWHAZ, SNAP91, SYN1, HOMER3, MAPT, VPS35, CAMK2A, NSF, GAP43, HSPA8, ITPR1	2.23371e-05	0.0303195
GOTERM_CC_DIRECT	GO:0030426~growth cone	10	CRMP1, MAPT, USP9X, DPYSL3, NDRG2, DPYSL2, SNAP25, CALM1, DCTN2, TPM3	2.52746e-05	0.0343062

## Sheet: Molecular Function
Category	Term	No of genes	Genes	PValue	FDR
GOTERM_MF_DIRECT	GO:0005515~protein binding	95	SEPT5, ALDH1L1, CAPZA2, COPS4, SYNJ1, CBX3, PRDX2, CCT3, CLTC, GSTM5, CKB, GSTM1, SYP, HSPH1, CSNK2A1, HOMER3, PCBP1, MAPT, PRKACA, OGT, TUBA1B, NSF, TUBB3, PPP2R1A, PHYHIP, DBNL, OPA1, HSP90AA1, AARS, STXBP1, ACTN1, EEF2, PFKM, STX1B, DCTN1, PURA, DCTN2, MAPK1, GLUL, USO1, BIN1, SEPT7, SH3GL2, RAB3A, YWHAZ, SNAP91, GRB2, USP9X, USP5, HK1, UBE2V1, STIP1, HSPA1A, CAPZB, AMPH, TPM3, PFN2, SYN1, HSP…	8.75164e-16	1.26565e-12
GOTERM_MF_DIRECT	GO:0003824~catalytic activity	30	LDHB, LDHA, ALDH1L1, ALDOC, LANCL1, HK1, ACAT1, PDHB, HADHA, ACSBG1, CKB, GOT2, TPI1, GOT1, SYN1, LANCL2, CKMT1, FASN, LGSN, OGT, PFKL, PFKP, TKT, PFKM, GLUL, PPM1E, PRDX6, MDH2, MDH1, PYGB	3.58809e-14	5.0937e-11
GOTERM_MF_DIRECT	GO:0000166~nucleotide binding	58	SEPT5, ABCF1, SEPT3, TUBB2A, SYNJ1, CCT3, CKB, ACTG1, HSPH1, ATP2B2, ACTR2, DIRAS2, ACTR1A, ACTR1B, TUBB5, PRKACA, DYNC1H1, TUBA1B, NSF, TUBB3, PDXK, HSP90AA1, OPA1, PFKL, AARS, PFKP, EEF2, PFKM, ATP6V1A, MAPK1, GLUL, TUBA4A, SEPT7, TUFM, RAB3A, HK1, ACSBG1, HSPA2, CKMT1, HSPA4, HSPA5, CAMK2A, HSPA8, HSPA9, EEF1A1, ACTC1, GNAO1, MAP2K1, ATP1A3, HSPA12A, HSP90B1, VCP, UBA1, CCT8, HSPA4L, HSPD1, AT…	3.86122e-13	5.48506e-10
GOTERM_MF_DIRECT	GO:0019904~protein domain specific binding	23	DBNL, YWHAZ, GRB2, STXBP1, YWHAB, PPP3R1, ACTN1, CBX3, STX1B, YWHAE, SYP, YWHAG, YWHAH, RCC2, VCP, HOMER3, MAPT, YWHAQ, TUBB5, HSPA5, OGT, SNAP25, CALM1	7.13535e-13	1.01358e-09
GOTERM_MF_DIRECT	GO:0032403~protein complex binding	24	YWHAZ, ALDH1L1, GNAO1, SYNJ1, PFKP, YWHAB, HK1, YWHAE, HADHA, ITPR1, AMPH, SYP, AP2A2, VCP, AP2A1, GNB1, MAPT, TUBB5, PRKACA, HSPA4, HSPD1, BIN1, DNM1, NSF	6.70804e-12	9.52877e-09
GOTERM_MF_DIRECT	GO:0005524~ATP binding	47	ABCF1, HK1, HSPA1A, CCT3, ATP6V1B2, CKB, ACSBG1, ACTG1, CAMKV, HSPH1, ACTR2, ATP2B2, CSNK2A1, HSPA2, SYN1, ACTR1A, ACTR1B, CKMT1, PRKACA, HSPA4, HSPA5, DYNC1H1, CAMK2A, NSF, HSPA8, HSPA9, ACTC1, PDXK, HSP90AA1, MAP2K1, PFKL, AARS, ATP1A3, PFKP, PFKM, ATP6V1A, MAPK1, HSPA12A, HSP90B1, GLUL, VCP, UBA1, CCT8, HSPA4L, HSPD1, ATP5A1, PGK1	4.76174e-11	6.764e-08
GOTERM_MF_DIRECT	GO:0098641~cadherin binding involved in cell-cell adhesion	19	ALDOA, DBNL, YWHAZ, LDHA, PFKP, YWHAB, HSPA1A, EEF2, PRDX1, CAPZB, YWHAE, PRDX6, PCBP1, CCT8, USO1, FASN, HSPA5, SEPT7, HSPA8	1.08035e-09	1.53462e-06
GOTERM_MF_DIRECT	GO:0008022~protein C-terminus binding	17	RAB3A, DBNL, MAP2K1, SYNJ1, YWHAB, STIP1, PFKM, CLTC, ITPR1, AMPH, ATP2B2, AP2A1, HOMER3, PPP2CB, YWHAQ, NSF, DNM1	1.09975e-09	1.56219e-06
GOTERM_MF_DIRECT	GO:0019899~enzyme binding	21	GRB2, YWHAB, PPP3R1, CBX3, ARPC4, HSPA1A, ACAT1, YWHAE, GSTM5, GOT2, YWHAH, HSPA2, ALB, MAPT, PPP3CB, TUBA4A, PPP3CA, HSPA5, GAPDH, HSPA8, HSPA9	8.09128e-09	1.14936e-05
GOTERM_MF_DIRECT	GO:0019901~protein kinase binding	22	EEF1A1, YWHAZ, SNAP91, HSP90AA1, MAP2K1, GRB2, STXBP1, EEF2, DPYSL2, CLTC, STX1B, GSTM1, MAPK1, AP2A2, DUSP3, SYN1, RCC2, AP2A1, MAPT, PRKACA, DNM1, NSF	1.12351e-08	1.59594e-05
GOTERM_MF_DIRECT	GO:0031625~ubiquitin protein ligase binding	18	YWHAZ, UCHL1, UBE2V1, HSPA1A, GPI1, YWHAE, CKB, ACTG1, TPI1, VCP, PRDX6, TUBB5, PRKACA, HSPA5, HSPD1, TUBA1B, HSPA8, HSPA9	1.3504e-08	1.91823e-05
GOTERM_MF_DIRECT	GO:0042802~identical protein binding	25	LDHB, YWHAZ, GRB2, CBX3, PRDX1, GSTM5, NECAB2, SYP, GOT2, ACTG1, GOT1, ALB, FASN, GAPDH, HSP90AA1, PFKL, STXBP1, PFKM, MAPK1, GLUL, VCP, BIN1, SEPT7, SH3GL2, DNM1	1.92194e-07	0.000273009
GOTERM_MF_DIRECT	GO:0044822~poly(A) RNA binding	33	ABCF1, TUFM, ALDOA, YWHAZ, GRB2, EIF5A, STIP1, CCT3, CLTC, PRDX1, GOT2, PCBP1, FASN, DYNC1H1, HSPA8, HSPA9, EEF1A1, HSP90AA1, CS, STXBP1, EEF2, YWHAE, PURA, YWHAG, RCC2, VCP, UBA1, PPIA, USO1, ATP5A1, HSPD1, MDH2, DNM1	4.24244e-07	0.000602633
GOTERM_MF_DIRECT	GO:0005525~GTP binding	18	SEPT5, TUFM, RAB3A, EEF1A1, SEPT3, GNAO1, OPA1, HSP90AA1, TUBB2A, EEF2, SEPT12, DIRAS2, TUBB5, TUBA4A, SEPT7, TUBA1B, DNM1, TUBB3	8.9723e-07	0.0012745
GOTERM_MF_DIRECT	GO:0051082~unfolded protein binding	9	HSP90B1, HSP90AA1, HSPA2, CCT8, HSPA1A, CCT3, HSPA5, HSPA8, HSPA9	1.09267e-06	0.00155212
GOTERM_MF_DIRECT	GO:0005200~structural constituent of cytoskeleton	9	ACTG1, ACTR2, TUBB2A, TUBB5, TUBA4A, ARPC4, TPM1, TUBA1B, TUBB3	1.82114e-06	0.00258689
GOTERM_MF_DIRECT	GO:0003924~GTPase activity	13	TUFM, EEF1A1, RAB3A, GNAO1, OPA1, GNB1, TUBB2A, TUBB5, TUBA4A, EEF2, TUBA1B, DNM1, TUBB3	2.92339e-06	0.00415256
GOTERM_MF_DIRECT	GO:0051015~actin filament binding	10	ACTR2, DBNL, CFL1, ACTN1, EEF2, ARPC4, BIN1, CAPZB, TPM1, DSTN	1.31305e-05	0.0186502
GOTERM_MF_DIRECT	GO:0016616~oxidoreductase activity, acting on the CH-OH group of donors, NAD or NADP as acceptor	6	LDHB, LDHA, IDH3B, MDH2, IDH3A, MDH1	2.11085e-05	0.0299802
GOTERM_MF_DIRECT	GO:0004601~peroxidase activity	6	HBA-A1, PRDX6, GPX4, PRDX5, PRDX2, PRDX1	2.11085e-05	0.0299802
GOTERM_MF_DIRECT	GO:0051287~NAD binding	7	LDHB, LDHA, IDH3B, GAPDH, HADHA, IDH3A, MDH1	2.32635e-05	0.0330405

## Sheet: KEGG Pathway
Category	Term	No of genes	Genes	PValue	FDR
KEGG_PATHWAY	mmu01200:Carbon metabolism	25	ALDOA, ALDOC, HK1, OGDH, ACAT1, GPI1, PDHB, HADHA, GOT2, TPI1, GOT1, PDHA1, GAPDH, PFKL, ACO2, CS, PFKP, IDH3B, TKT, PFKM, IDH3A, SDHA, PGK1, MDH2, MDH1	2.20752e-19	2.79753e-16
KEGG_PATHWAY	mmu01130:Biosynthesis of antibiotics	27	ALDOA, LDHB, LDHA, ALDOC, HK1, OGDH, GPI1, ACAT1, PDHB, HADHA, GOT2, TPI1, GOT1, PDHA1, GAPDH, PFKL, ACO2, CS, PFKP, IDH3B, TKT, PFKM, IDH3A, SDHA, PGK1, MDH2, MDH1	6.00749e-15	7.59393e-12
KEGG_PATHWAY	mmu01230:Biosynthesis of amino acids	16	ALDOA, PFKL, ACO2, ALDOC, CS, PFKP, IDH3B, TKT, PFKM, IDH3A, GOT2, TPI1, GLUL, GOT1, PGK1, GAPDH	5.83646e-12	7.39637e-09
KEGG_PATHWAY	mmu04114:Oocyte meiosis	17	PPP2R1A, YWHAZ, MAP2K1, PPP3R1, YWHAB, YWHAE, ITPR1, MAPK1, YWHAG, YWHAH, PPP2CB, PPP3CB, YWHAQ, PRKACA, PPP3CA, CAMK2A, CALM1	9.4396e-11	1.19625e-07
KEGG_PATHWAY	mmu00010:Glycolysis / Gluconeogenesis	14	ALDOA, LDHB, TPI1, LDHA, PFKL, ALDOC, PFKP, HK1, PDHA1, PFKM, PGK1, GPI1, GAPDH, PDHB	1.17737e-10	1.49205e-07
KEGG_PATHWAY	mmu00020:Citrate cycle (TCA cycle)	10	SDHA, ACO2, CS, IDH3B, PDHA1, OGDH, PDHB, MDH2, IDH3A, MDH1	3.22623e-09	4.08852e-06
KEGG_PATHWAY	mmu04721:Synaptic vesicle cycle	12	ATP6V1A, RAB3A, AP2B1, AP2A2, AP2A1, STXBP1, ATP6V1B2, CLTC, STX1B, SNAP25, DNM1, NSF	1.08474e-08	1.37467e-05
KEGG_PATHWAY	mmu04915:Estrogen signaling pathway	12	MAPK1, HSP90B1, GNAO1, HSP90AA1, HSPA2, MAP2K1, GRB2, PRKACA, HSPA1A, HSPA8, ITPR1, CALM1	1.37066e-06	0.00173699
KEGG_PATHWAY	mmu04922:Glucagon signaling pathway	12	LDHB, LDHA, PPP3CB, PPP3R1, PRKACA, PDHA1, PPP3CA, CAMK2A, PDHB, ITPR1, CALM1, PYGB	1.67984e-06	0.00212879
KEGG_PATHWAY	mmu00030:Pentose phosphate pathway	7	ALDOA, PFKL, ALDOC, PFKP, TKT, PFKM, GPI1	1.32555e-05	0.016797
KEGG_PATHWAY	mmu01210:2-Oxocarboxylic acid metabolism	6	GOT2, GOT1, ACO2, CS, IDH3B, IDH3A	1.73036e-05	0.0219261
KEGG_PATHWAY	mmu05230:Central carbon metabolism in cancer	9	MAPK1, PFKL, MAP2K1, GLS, PFKP, HK1, PDHA1, PFKM, PDHB	1.80001e-05	0.0228086
KEGG_PATHWAY	mmu05020:Prion diseases	7	C1QA, MAPK1, MAP2K1, PRKACA, STIP1, HSPA5, C1QC	1.96351e-05	0.0248802
KEGG_PATHWAY	mmu04720:Long-term potentiation	9	MAPK1, MAP2K1, PPP3CB, PPP3R1, PRKACA, PPP3CA, CAMK2A, ITPR1, CALM1	2.2656e-05	0.0287075
KEGG_PATHWAY	mmu04540:Gap junction	10	MAPK1, MAP2K1, GRB2, TUBB2A, TUBB5, TUBA4A, PRKACA, TUBA1B, TUBB3, ITPR1	2.30668e-05	0.029228
KEGG_PATHWAY	mmu00051:Fructose and mannose metabolism	7	ALDOA, TPI1, PFKL, ALDOC, PFKP, HK1, PFKM	2.82846e-05	0.0358384
