# Supplementary material for: Tau interactome mapping based identification of Otub1 as Tau deubiquitinase involved in accumulation of pathological Tau forms in vitro and in vivo
Source: Acta Neuropathol. 2017 Jan 12;133(5):731–49. doi: 10.1007/s00401-016-1663-9 (PMC5390007; doi:10.1007/s00401-016-1663-9)
Supplement: Supplementary file 7 — Supplementary material 7 (XLSX 24 kb) [file 401_2016_1663_MOESM7_ESM.xlsx]

## Sheet: TableS4
Table S4
Table lists all proteins enriched in anti-Tau immunoprecipitations with significant fold change between anti-Tau and control antibody immunoprecipitations (P<0.01)
Proteins were quantified if identified with at least 4 unique spectra
protein	clustername	aver. FC vs Cl IP	description
IP Target
IPI00649104.1	MAPT	12.8308	microtubule-associated protein tau
Chaperone complex
IPI00133208.3	HSPA1A	7.42965	heat shock 70kDa protein 1A
IPI00123802.5	HSPH1	7.04524	heat shock 105kDa/110kDa protein 1
IPI00317710.1	HSPA4L	6.75383	heat shock 70kDa protein 4-like
IPI00469268.5	CCT8	5.93952	chaperonin containing TCP1, subunit 8 (theta)
IPI00133903.1	HSPA9	5.63335	heat shock 70kDa protein 9 (mortalin)
IPI00387494.1	HSPA2	5.3116	heat shock 70kDa protein 2
IPI00116283.1	CCT3	4.82566	chaperonin containing TCP1, subunit 3 (gamma)
IPI00323357.3	HSPA8	3.84732	heat shock 70kDa protein 8
IPI00331556.5	HSPA4	3.81092	heat shock 70kDa protein 4
IPI00131871.1	COPS4	3.61557	COP9 constitutive photomorphogenic homolog subunit 4
IPI00279443.1	HSPA12A	3.07195	heat shock 70kDa protein 12A
IPI00129526.1	HSP90B1	3.03626	heat shock protein 90kDa beta (Grp94), member 1
IPI00461249.1	HSPD1	3.03297	heat shock 60kDa protein 1 (chaperonin)
IPI00346073.1	HSPA1A	2.55389	heat shock 70kDa protein 1A
IPI00319992.1	HSPA5	2.38541	heat shock 70kDa protein 5 (glucose-regulated protein, 78kDa)
IPI00330804.4	HSP90AA1	2.19192	heat shock protein 90kDa alpha (cytosolic), class A member 1
IPI00121514.3	STIP1	1.8303	stress-induced-phosphoprotein 1
Cytoskeleton
IPI00331339.3	DCTN3	8.79259	dynactin 3 (p22)
IPI00116112.3	DCTN2	7.9605	dynactin 2 (p50)
IPI00380436.1	ACTN1	6.14951	actinin, alpha 1
IPI00113895.1	ACTR1A	5.96674	ARP1 actin-related protein 1 homolog A, centractin alpha
IPI00464296.5	EPB4 1L3	5.5716	erythrocyte membrane protein band 4.1-like 3
IPI00153990.1	ACTR1B	5.35335	ARP1 actin-related protein 1 homolog B, centractin beta
IPI00127942.4	DSTN	5.20176	destrin (actin depolymerizing factor)
IPI00117350.1	TUBA4A	4.17738	tubulin, alpha 4a
IPI00136610.1	SEPT12	4.06955	septin 12
IPI00115663.2	DCTN1	3.79448	dynactin 1
IPI00474883.2	CAPZB	3.57136	capping protein (actin filament) muscle Z-line, beta
IPI00169463.1	TUBB2C	3.40654	tubulin, beta 2C
IPI00407543.2	CFL1	3.33652	cofilin 1 (non-muscle)
IPI00403987.2	TPM1	3.21276	tropomyosin 1 (alpha)
IPI00761331.2	SEPT3	2.96386	septin 3
IPI00117352.1	TUBB5	2.9039	tubulin, beta
IPI00338039.1	TUBB2A	2.82505	tubulin, beta 2A
IPI00310131.5	AP2A2	2.80996	adaptor-related protein complex 2, alpha 2 subunit
IPI00111265.3	CAPZA2	2.79222	capping protein (actin filament) muscle Z-line, alpha 2
IPI00138691.6	ARPC4	2.70428	actin related protein 2/3 complex, subunit 4, 20kDa
IPI00224626.3	SEPT7	2.60812	septin 7
IPI00169707.2	TPM3	2.60004	tropomyosin 3
IPI00108780.7	AP2A1	2.49702	adaptor-related protein complex 2, alpha 1 subunit
IPI00378063.1	AP2B1	2.45659	adaptor-related protein complex 2, beta 1 subunit
IPI00112251.1	TUBB3	2.43236	tubulin, beta 3
IPI00850740.1	SEPT5	2.36825	septin 5
IPI00177038.1	ACTR2	2.30238	ARP2 actin-related protein 2 homolog
IPI00654242.1	ACTC1	2.24158	actin, alpha, cardiac muscle 1
IPI00117348.4	TUBA1B	2.22545	tubulin, alpha 1b
IPI00622235.5	VCP	1.9948	valosin-containing protein
IPI00420426.1	AP3B2	1.96184	adaptor-related protein complex 3, beta 2 subunit
IPI00227805.6	PFN2	1.95293	profilin 2
IPI00652436.3	ACTG1	1.79707	actin, gamma 1
IPI00894724.1	MTAP2	1.72207	microtubule-associated protein 2
IPI00676243.2	MTAP1A	1.69124	microtubule-associated protein 1 A
IPI00134344.6	SPNB3	1.50687	beta spectrin 3
IPI00798592.1	SPNA2	1.3805	alpha spectrin 2
IPI00319830.7	SPNB2	1.37047	beta spectrin 2
IPI00119876.1	DYNC1H1	1.27776	dynein, cytoplasmic 1, heavy chain 1
IPI00648173.1	CLTC	1.26685	clathrin, heavy chain (Hc)
Kinases and Phosphatases
IPI00461286.1	PPM1E	9.79574	protein phosphatase, Mg2+/Mn2+ dependent, 1E
IPI00466610.5	MAP2K1	8.1143	mitogen-activated protein kinase kinase 1
IPI00310091.8	PPP2R1A	6.23546	protein phosphatase 2, regulatory subunit A, alpha
IPI00420725.4	CAMK2A	6.15041	calcium/calmodulin-dependent protein kinase II alpha
IPI00111556.1	PPP2CB	5.63406	protein phosphatase 2, catalytic subunit, beta isozyme
IPI00230005.3	PRKACA	5.22481	protein kinase, cAMP-dependent, catalytic, alpha
IPI00119663.3	MAPK1	4.40307	mitogen-activated protein kinase 1
IPI00121545.1	PPP3CA	4.06467	protein phosphatase 3, catalytic subunit, alpha isozyme
IPI00122486.3	CAMKV	3.88039	CaM kinase-like vesicle-associated
IPI00648654.1	DUSP3	3.42776	dual specificity phosphatase 3
IPI00474116.3	PPP3R1	3.01425	protein phosphatase 3, regulatory subunit 1
IPI00112312.3	PPP3CB	2.45754	protein phosphatase 3, catalytic subunit, beta isozyme
IPI00408176.2	CSNK2A1	1.53925	casein kinase 2, alpha 1 polypeptide
Metabolism
IPI00121949.1	LANCL2	10.2505	LanC lantibiotic synthetase component C-like 2
IPI00469987.3	GDA	9.06122	guanine deaminase
IPI00283511.1	PDXK	7.16695	pyridoxal (pyridoxine, vitamin B6) kinase
IPI00114647.9	DHPS	6.868	deoxyhypusine synthase
IPI00130000.1	NPEPPS	5.9474	aminopeptidase puromycin sensitive
IPI00626790.3	GLUL	5.91878	glutamate-ammonia ligase
IPI00169622.3	PHYHIP	5.82874	phytanoyl-CoA 2-hydroxylase interacting protein
IPI00331182.4	GPD2	5.68694	glycerol-3-phosphate dehydrogenase 2 (mitochondrial)
IPI00845652.1	OGDH	5.61951	oxoglutarate (alpha-ketoglutarate) dehydrogenase (lipoamide)
IPI00420870.4	OGT	5.4183	O-linked N-acetylglucosamine (GlcNAc) transferase (UDP-N-acetylglucosamine:polypeptide-N-acetylglucosaminyl transferase)
IPI00308938.6	CAPN2	5.24789	calpain 2, (m/II) large subunit
IPI00321308.4	AARS	5.0812	alanyl-tRNA synthetase
IPI00131535.1	LANCL1	5.028	LanC lantibiotic synthetase component C-like 1
IPI00153317.3	ALDH1L1	4.77228	aldehyde dehydrogenase 1 family, member L1
IPI00284806.8	HPRT1	4.24478	hypoxanthine phosphoribosyltransferase 1
IPI00125939.2	ACOT7	4.10661	acyl-CoA thioesterase 7
IPI00162781.2	AHCYL1	4.10329	adenosylhomocysteinase-like 1
IPI00331541.5	PFKM	3.74634	phosphofructokinase, muscle
IPI00453834.2	ACSBG1	3.72784	acyl-CoA synthetase bubblegum family member 1
IPI00114380.1	GSTM5	3.62835	glutathione S-transferase mu 5
IPI00128296.1	CKMT1	3.37843	creatine kinase, mitochondrial 1
IPI00387312.2	PFKL	3.34751	phosphofructokinase, liver
IPI00467841.6	CALM1	3.15211	calmodulin 1 (phosphorylase kinase, delta)
IPI00229796.3	PYGB	3.11821	phosphorylase, glycogen; brain
IPI00319602.3	CNP	3.01783	2',3'-cyclic nucleotide 3' phosphodiesterase
IPI00229510.5	LDHB	2.90446	lactate dehydrogenase B
IPI00228633.7	GPI1	2.6802	glucose phosphate isomerase
IPI00751369.1	LDHA	2.65377	lactate dehydrogenase A
IPI00467833.5	TPI1	2.63358	triosephosphate isomerase 1
IPI00126635.1	IDH3B	2.63089	isocitrate dehydrogenase 3 (NAD+) beta
IPI00124444.1	PFKP	2.60687	phosphofructokinase, platelet
IPI00137409.3	TKT	2.56499	transketolase
IPI00459725.2	IDH3A	2.50668	isocitrate dehydrogenase 3 (NAD+) alpha
IPI00119458.7	ALDOC	2.41766	aldolase C, fructose-bisphosphate
IPI00154054.1	ACAT1	2.40686	acetyl-CoA acetyltransferase 1
IPI00230204.7	GOT1	2.35499	glutamic-oxaloacetic transaminase 1, soluble (aspartate aminotransferase 1)
IPI00113223.2	FASN	2.35111	fatty acid synthase
IPI00555069.3	PGK1	2.33307	phosphoglycerate kinase 1
IPI00113141.1	CS	2.25062	citrate synthase
IPI00845840.1	PKM2	2.22347	pyruvate kinase, muscle
IPI00649135.2	GSTM1	2.19508	glutathione S-transferase mu 1
IPI00116074.1	ACO2	2.09943	aconitase 2, mitochondrial
IPI00849111.1	GAPDH	2.08306	glyceraldehyde-3-phosphate dehydrogenase
IPI00323592.2	MDH2	2.0701	malate dehydrogenase 2, NAD (mitochondrial)
IPI00856379.1	ALDOA	2.06128	aldolase A, fructose-bisphosphate
IPI00230351.1	SDHA	1.92126	succinate dehydrogenase complex, subunit A, flavoprotein (Fp)
IPI00337893.2	PDHA1	1.89368	pyruvate dehydrogenase (lipoamide) alpha 1
IPI00283611.1	HK1	1.85023	hexokinase 1
IPI00336324.11	MDH1	1.77975	malate dehydrogenase 1, NAD (soluble)
IPI00136703.1	CKB	1.70335	creatine kinase, brain
IPI00464317.3	GLS	1.61616	glutaminase
IPI00223092.5	HADHA	1.57219	hydroxyacyl-CoA dehydrogenase/3-ketoacyl-CoA thiolase/enoyl-CoA hydratase (trifunctional protein), alpha subunit
IPI00132042.1	PDHB	1.55593	pyruvate dehydrogenase (lipoamide) beta
IPI00117312.1	GOT2	1.50822	glutamic-oxaloacetic transaminase 2, mitochondrial (aspartate aminotransferase 2)
Redox homeostasis
IPI00654054.1	TXNL1	8.69942	thioredoxin-like 1
IPI00121788.1	PRDX1	6.60284	peroxiredoxin 1
IPI00227783.3	GPX4	5.49374	glutathione peroxidase 4 (phospholipid hydroperoxidase)
IPI00117910.3	PRDX2	5.13354	peroxiredoxin 2
IPI00758024.1	PRDX6	3.03586	peroxiredoxin 6
IPI00475031.1	PRDX5	2.33509	peroxiredoxin 5
Signalling
IPI00222509.1	RCC2	9.13527	regulator of chromosome condensation 2
IPI00853924.1	YWHAQ	8.05316	14-3-3 theta
IPI00154004.1	OTUB1	7.0512	OTU domain, ubiquitin aldehyde binding 1
IPI00126551.1	DIRAS2	6.60793	DIRAS family, GTP-binding RAS-like 2
IPI00119058.1	GRB2	6.27314	growth factor receptor-bound protein 2
IPI00869430.1	CAP1	6.03947	CAP, adenylate cyclase-associated protein 1
IPI00136134.1	NDRG2	5.15462	NDRG family member 2
IPI00756574.1	UBE2V1	4.10398	ubiquitin-conjugating enzyme E2 variant 1
IPI00116498.1	YWHAZ	3.85103	14-3-3 zeta
IPI00230707.6	YWHAG	3.70001	14-3-3 gamma
IPI00227392.5	YWHAH	3.52814	14-3-3 eta
IPI00115546.4	GNAO1	3.51671	guanine nucleotide binding protein (G protein), alpha activating activity polypeptide O
IPI00118384.1	YWHAE	3.44436	14-3-3 epsilon
IPI00403336.4	OPA1	3.44185	optic atrophy 1 (autosomal dominant)(dynamin-like)
IPI00312527.4	CRMP1	3.29164	collapsin response mediator protein 1
IPI00113214.1	USP5	3.24183	ubiquitin specific peptidase 5 (isopeptidase T)
IPI00323179.3	GDI1	3.23853	GDP dissociation inhibitor 1
IPI00120716.3	GNB1	2.9845	guanine nucleotide binding protein (G protein), beta polypeptide 1
IPI00648567.1	SH3GL2	2.76763	SH3-domain GRB2-like 2
IPI00469221.5	ITPR1	2.69021	inositol 1,4,5-triphosphate receptor, type 1
IPI00331299.9	NCDN	2.66276	neurochondrin
IPI00653686.1	UCHL1	2.65346	ubiquitin carboxyl-terminal esterase L1 (ubiquitin thiolesterase)
IPI00395193.1	RTN1	2.46896	reticulon 1
IPI00108388.1	USP9X	2.41217	ubiquitin specific peptidase 9, X-linked
IPI00123313.1	UBA1	2.28853	ubiquitin-like modifier activating enzyme 1
IPI00230682.6	YWHAB	2.26895	14-3-3 beta
IPI00554989.3	PPIA	1.5266	peptidylprolyl isomerase A (cyclophilin A)
Synaptic regulation
IPI00395047.1	HOMER3	5.38808	homer homolog 3
IPI00378015.1	DBNL	3.85216	drebrin-like
IPI00114352.1	BIN1	3.10231	bridging integrator 1
IPI00400180.1	AMPH	2.70796	amphiphysin
IPI00122409.1	AP180	2.65118	synaptosomal-associated protein, 91kDa homolog (mouse)
IPI00850983.1	SYNJ1	2.60186	synaptojanin 1
IPI00113149.1	STX1B	2.35208	syntaxin 1B
IPI00128973.1	GAP43	1.94806	growth associated protein 43
IPI00123505.2	SYP	1.84381	synaptophysin
IPI00876255.1	NSF	1.72726	N-ethylmaleimide-sensitive factor
IPI00272878.6	DNM1	1.674	dynamin 1
IPI00122965.1	RAB3A	1.6121	RAB3A, member RAS oncogene family
IPI00649886.1	SYN1	1.60937	synapsin I
IPI00125635.1	SNAP25	1.51019	synaptosomal-associated protein, 25kDa
IPI00415403.1	STXBP1	1.45044	syntaxin binding protein 1
Transcription or Translation
IPI00396671.1	ABCF1	11.7515	ATP-binding cassette, sub-family F (GCN20), member 1
IPI00128904.1	PCBP1	4.26448	poly(rC) binding protein 1
IPI00625588.1	TUFM	4.25747	Tu translation elongation factor, mitochondrial
IPI00307837.6	EEF1A1	4.03546	eukaryotic translation elongation factor 1 alpha 1
IPI00466069.3	EEF2	3.86838	eukaryotic translation elongation factor 2
IPI00108125.4	EIF5A	2.52316	eukaryotic translation initiation factor 5A
Transporters
IPI00119113.3	ATP6V1B2	5.27898	ATPase, H+ transporting, lysosomal 56/58kDa, V1 subunit B2
IPI00831180.1	ATP2B2	1.85377	ATPase, Ca++ transporting, plasma membrane 2
IPI00407692.3	ATP6V1A	1.84339	ATPase, H+ transporting, lysosomal 70kDa, V1 subunit A
IPI00752412.1	ATP1A3	1.6224	ATPase, Na+/K+ transporting, alpha 3 polypeptide
IPI00130280.1	ATP5A1	1.41949	ATP synthase, H+ transporting, mitochondrial F1 complex, alpha subunit 1, cardiac muscle
Other or unknown
IPI00131287.2	NECAB2	10.9461	N-terminal EF-hand calcium binding protein 2
IPI00845581.1	DPYSL4	7.38842	dihydropyrimidinase-like 4
IPI00116331.1	SGTA	7.29486	small glutamine-rich tetratricopeptide repeat (TPR)-containing, alpha
IPI00788462.1	C1QC	6.93184	complement component 1, q subcomponent, C chain
IPI00223759.2	VPS26B	6.57755	vacuolar protein sorting 26 homolog B
IPI00660374.1	CBX3	6.24723	chromobox homolog 3
IPI00128071.7	USO1	5.83628	USO1 vesicle docking protein homolog
IPI00406447.3	DPYSL3	5.78808	dihydropyrimidinase-like 3
IPI00125310.1	C1QA	4.13268	complement component 1, q subcomponent, A chain
IPI00111181.1	VPS35	4.12452	vacuolar protein sorting 35 homolog
IPI00114375.2	DPYSL2	3.44203	dihydropyrimidinase-like 2
IPI00131695.3	ALB	3.34814	albumin
IPI00621468.3	UBA52	2.80301	ubiquitin A-52 residue ribosomal protein fusion product 1
IPI00118447.1	PURA	2.06721	purine-rich element binding protein A
IPI00114209.1	LGSN	1.89474	lengsin, lens protein with glutamine synthetase domain
IPI00918032.1	HBB-B1	1.8375	hemoglobin beta, adult chain 1
IPI00263013.4	PLP1	1.83692	proteolipid protein 1
IPI00110658.1	HBA-A1	1.74483	hemoglobin alpha, adult chain 1
IPI00227126.1	TNR	1.60092	tenascin R (restrictin, janusin)
IPI00762198.2	HBB-B1	1.58398	hemoglobin beta, adult chain 1
IPI00115240.1	MBP	1.53587	myelin basic protein
